# Supplementary material for: Pathophysiology of Cerebellar Degeneration in Mitochondrial Disorders: Insights from the Harlequin Mouse
Source: Int J Mol Sci. 2023 Jun 30;24(13):10973. doi: 10.3390/ijms241310973 (PMC10341771; doi:10.3390/ijms241310973)
Supplement: Supplementary file 1 [file ijms-24-10973-s001.zip]

Archive with 37 entries (37 files):
- Amino acids 2m cerebellum/20201029_001Hq.53 Cbl_Method Report.pdf
- Amino acids 2m cerebellum/20201029_001Hq.55 Cbl_Method Report.pdf
- Amino acids 2m cerebellum/20201029_001Hq.57 Cbl_Method Report.pdf
- Amino acids 2m cerebellum/20201029_001Hq56 Cbl_Method Report.pdf
- Amino acids 2m cerebellum/20201029_001WT1 Cbl_Method Report.pdf
- Amino acids 2m cerebellum/20201029_001WT11 Cbl_Method Report.pdf
- Amino acids 2m cerebellum/20201029_001WT12 Cbl_Method Report.pdf
- Amino acids 2m cerebellum/20201029_001WT3 Cbl_Method Report.pdf
- Amino acids 6 m brain/20201001_001Hq.4-19_Method Report.pdf
- Amino acids 6 m brain/20201001_001Hq.4-61_Method Report.pdf
- Amino acids 6 m brain/20201001_001Hq.55_Method Report.pdf
- Amino acids 6 m brain/20201001_001Hq.76_Method Report.pdf
- Amino acids 6 m brain/20201001_001Hq.8-93_Method Report.pdf
- Amino acids 6 m brain/20201001_001WT3-23_Method Report.pdf
- Amino acids 6 m brain/20201001_001WT3-25_Method Report.pdf
- Amino acids 6 m brain/20201001_001WT4-19_Method Report.pdf
- Amino acids 6 m brain/20201001_001WT4-60_Method Report.pdf
- Amino acids 6 m brain/20201001_001WT54_Method Report.pdf
- Amino acids 6 m cerebellum/20200324_001HQ-4-19_Method Report.pdf
- Amino acids 6 m cerebellum/20200324_001HQ-4-61_Method Report.pdf
- Amino acids 6 m cerebellum/20200324_001HQ-55_Method Report.pdf
- Amino acids 6 m cerebellum/20200324_001HQ-76_Method Report.pdf
- Amino acids 6 m cerebellum/20200324_001HQ-8-93_Method Report.pdf
- Amino acids 6 m cerebellum/20200324_001WT-3-23_Method Report.pdf
- Amino acids 6 m cerebellum/20200324_001WT-3-25_Method Report.pdf
- Amino acids 6 m cerebellum/20200324_001WT-4-14_Method Report.pdf
- Amino acids 6 m cerebellum/20200324_001WT-4-60_Method Report.pdf
- Amino acids 6 m cerebellum/20200324_001WT-54_Method Report.pdf
- Amino acids raw data Table .xlsx
- Supplementary Figure 1..pdf
- Supplementary Figure 2.pdf
- Supplementary Figure 3.pdf
- Table S1 Primary Antibodies.pdf
- Time course variables data.xlsx
- Western blot data corrected by neuronal markers.xlsx
- Western blot images.pptx
- WT and Hq_iTRAQ.xlsx
