# Supplementary material for: Pathophysiology of Cerebellar Degeneration in Mitochondrial Disorders: Insights from the Harlequin Mouse
Source: Int J Mol Sci. 2023 Jun 30;24(13):10973. doi: 10.3390/ijms241310973 (PMC10341771; doi:10.3390/ijms241310973)
Supplement: Supplementary file 1 [file ijms-24-10973-s001.zip › Amino acids raw data Table .xlsx]

## Sheet: amino acids microM
	Wt mice									Hq mice
variables	WT 3-23	WT 3-25	WT 4-14	WT4-60	WT54	X Mean	SD		variables	Hq. 4-19	Hq. 4-61	Hq. 8-93	Hq. 55	Hq. 76		X Mean	SD
Amm	62.549	78.322	66.203	70.239	65.91	68.6446	6.05785		Amm	87.032	69.874	91.717	80.533	94.065		84.6442	9.74087
Cys						0			Cys		2.659	1.751	1.921	2.547		2.2195	0.450559
Gaba	39.926	58.04	43.646	38.358	38.077	43.6094	8.36654		Gaba	73.715	40.733	73.888	52.031	62.18		60.5094	14.3104
Glu	144.29	212.983	231.005	197.599	232.894	203.754	36.2311		Glu	125.303	90.22	137.286	118.888	127.73		119.885	17.8515
Gly	88.303	34.858	26.147	29.285	20.088	39.7362	27.6698		Gly	58.231	61.667	58.701	64.917	76.258		63.9548	7.3806
Leu	11.022	11.612	10.445	10.222	6.434	9.947	2.0367		Leu	14.167	11.58	11.797	11.945	11.292		12.1562	1.15063
Lys	5.585	3.433	4.057	3.236	2.996	3.8614	1.04075		Lys	7.105	5.312	5.885	5.334	6.636		6.0544	0.797002
Pea	11.122	16.633	13.421	11.058	11.62	12.7708	2.36199		Pea	20.941	11.522	19.807	15.171	21.411		17.7704	4.27942
Sarc	93.014	172.722	207.166	182.63	243.576	179.822	55.6915		Sarc	72.874	67.511	66.526	81.727	74.47		72.6216	6.11684
Ser	7.954	10.396	11.315	9.831	9.942	9.8876	1.22891		Ser	7.375	7.047	6.707	7.181	7.804		7.2228	0.406098
Urea	62.85	83.343	80.784	68.973	92.713	77.7326	11.8683		Urea	87.14	84.159	113.499	110.626	78.331		94.751	16.1496
Val			2.667			2.667			Val	4.728	2.24		3.049	4.043		3.515	1.09437
Ala	13.229	13.212	15.015	14.393	14.328	14.0354	0.790787		Ala	14.767	12.928	14.071	16.349	17.153		15.0536	1.7067
Arg	6.919	5.91	5.508	5.617	4.366	5.664	0.914725		Arg	6.883	5.534	7.089	5.066	7.484		6.4112	1.05023
Car	2.777	1.923	2.639			2.44633	0.458442		Car	3.762		2.122	3.949	4.845		3.6695	1.13479
Cysth	40.752	40.8	40.55	41.118	40.911	40.8262	0.209055		Cysth	40.662	40.806	42.225	40.856	42.089		41.3276	0.761996
Gln	73.913	105.223	121.06	112.674	119.613	106.497	19.2718		Gln	115.255	80.234	102.611	107.643	110.366		103.222	13.64
His	1.7	1.446	1.506	2	1.567	1.6438	0.220255		His	1.797		1.435	1.205	1.925		1.5905	0.330314
Homocys	1.906	2.232	2.486	2.253	1.931	2.1616	0.243441		Homocys	2.296	2.173	2.184	1.89	1.784		2.0654	0.217239
Ile					3.388	3.388			Ile				3.158	3.166		3.162	0.00565685
Phe	0.421	0.834	0.857	1.217	1.604	0.9866	0.445604		Phe	0.421	0.834	0.857	0.959	2.457		1.1056	0.782946
Phser	6.402	6.268	3.373	5.756	6.414	5.6426	1.29681		Phser	4.831	3.905	4.565	4.872	3.854		4.4054	0.494663
Taur	91.445	165.843	224.54	190.833	196.511	173.834	50.5621		Taur	176.874	117.614	175.214	163.281	180.341		162.665	25.9894
Thr	4.639	8.083	6.622	7.523	5.958	6.565	1.35123		Thr	7.031	4.743	7.755	7.602	8.239		7.074	1.37251
Tyr	0.655	1.913	1.848	1.37	1.87	1.5312	0.537269		Tyr	0.655	1.131	1.913	0.991	1.371		1.2122	0.469663

## Sheet: Glu normalized by NeuN
	Animals
	WT 3-23	WT 3-25	WT 4-14	WT4-60	WT54	Mean value		Hq. 4-19	Hq. 4-61	Hq. 8-93	Hq. 55	Hq. 76	Mean value
Glu	144.29	212.983	231.005	197.599	232.894		Glu	125.303	90.22	137.286	118.888	127.73
NeuN/Coom	0.986082	5.50247	5.49014		6.65716		NeuN/Coom	0.719905	0.354813	1.04408	1.19744	1.59061
Glu/NeuN (µM)	146.327	38.7068	42.0763		34.984	65.5234	Glu/NeuN	174.055	254.275	131.49	99.2849	80.3026	147.882
