# Supplementary material for: Pathophysiology of Cerebellar Degeneration in Mitochondrial Disorders: Insights from the Harlequin Mouse
Source: Int J Mol Sci. 2023 Jun 30;24(13):10973. doi: 10.3390/ijms241310973 (PMC10341771; doi:10.3390/ijms241310973)
Supplement: Supplementary file 1 [file ijms-24-10973-s001.zip › Time course variables data.xlsx]

## Sheet: Hoja1
All variables are raw data expressed as protein levels (arbitrary units)/protein loading control per well (arbitrary units) resulting in adimesional values.
EAAT4							GAT-3								Calbindin
2 months		3 months		6 months			2 months		3 months		6 months				2 months		3 months		6 months
WT	Hq	WT	Hq	WT	Hq		WT	Hq	WT	Hq	WT	Hq			WT	Hq	WT	Hq	WT	Hq
0.608427	1.22273	1.22015	0.628592	1.01988	1.06952		0.303681	0.137358	0.443569	0.269402	0.123646	0.829025			1.27448	1.96148	1.27129	1.39252	1.5831	0.173317
0.93862	0.790276	0.715639	0.712989	0.669897	0.701905		0.347625	0.450295	0.335486	0.316017	0.221856	1.15894			1.5907	1.71383	1.32637	0.178114	0.115337	0.354809
0.899259	1.21343	1.27768	0.427337	0,28438760*	0.276959		2.32857	2.65112	0.0893876	1.30914	1.65214	0.52454			0.788274	0.660926	1.35684	1.00584	0.216451	0.505015
1.20948	0.988264	1.29544	0.893374	1.07811	0.182256		1.36866	0.442091	0.437133	1.01044	0.515619	0.591243			1.20236	1.24842	0.832287	1.17021	1.25792	0.10453
1.16479	0.682323	0.670852	0.743033	0.946445	0.324178		0.429644	1.13598	1.18733	1.35404	0.941377	1.40721			0.656172	1.01531	0.781395	1.23347	1.00471	0.404715
1.16509	0.544292	0.910432	0.694425	0.699248	0.545778		0.709835	0.625722	0.424887	0.929191	0.191385	1.58027			0.80453	1.13737	1.28488	1.34798	1.50953	0.279454
			0.720908	0.847379	0.78469		1.24544	1.77191	0.470955	0.657744	0.175097	1.40874			0.735167	0.664445	1.27498	0.939846	1.20329	0.255533
				0.851705	0.71543		1.24296	0.685981	0.283376	0.567588	0.083218	1.04113			0.95499	1.32736	1.32993	1.40823	1.17488	0.130712
EAAT2							VGAT								NeuN
2 months		3 months		6 months			2 months		3 months		6 months				2 months		3 months		6 months
WT	Hq	WT	Hq	WT	Hq		WT	Hq	WT	Hq	WT	Hq			WT	Hq	WT	Hq	WT	Hq
0.608	1.223	1.22	0.629	1.02	1.06952		0.627923	0.678914	1.25678	1.47038	0.807438	1.27328			0.824869	1.15411	1.15315	0.943559	1.33256	0.156737
0.939	0.79	0.716	0.713	0.67	0.702		0.454177	0.406545	1.46318	1.56532	0.725643	1.50629			1.05313	1.17134	1.0656	0.632393	0.166226	0.174734
0.899	1.213	1.278	0.427		0.277		1.16312	0.632614	1.16129	2.19981	1.15788	1.28557			0.519076	0.573407	1.22536	0.716073	0.23934	0.290641
1.209	0.988	1.295	0.893	1.078	0.182		0.743357	0.659694	1.75706	1.71137	1.54185	0.953023			1.02967	1.05859	0.799714	0.642497	1.00859	0.0861196
1.165	0.682	0.671	0.743	0.946	0.324		1.07074	1.46117	0.431069	1.40496	0.563598	1.16963			1.36078	1.15481	0.597565	0.918741	1.33555	0.38607
1.165	0.544	0.91	0.694	0.699	0.546		1.10151	1.00655	0.50458	0.473539	1.32596	2.61841			1.03918	1.17428	1.25422	1.13012	1.61582	0.405155
			0.721	0.847	0.785		2.43134	1.52052	0.543345	0.983965	1.34853	2.15496			0.949888	0.760354	1.62069	1.29987	1.58863	0.522992
				0.852	0.715		0.424706	1.5512	0.882103	1.92652	0.705719	2.52491			1.2208	1.40838	1.65701	1.05508	1.46331	0.253417
mGluR1							GluRδ2
2 months		3 months		6 months			2 months		3 months		6 months
WT	Hq	WT	Hq	WT	Hq		WT	Hq	WT	Hq	WT	Hq
1.043	1.309	0.609	1.017	1.612	0.088		0.239298	0.419449	0.671914	0.4023	1.71044	0.0318909
1.038	1.198	1.622	1.351	1.825	0.058		0.581059	0.712579	0.357909	0.044733	0.0658953	0.0217214
0.724	0.425	1.733	0.764	1.701	0.124		0.597235	1.10001	0.673545	0.217126	0.119691	0.0702525
1.106	1.573	1.626	1.497	1.866	0.022		2.08486	1.99731	0.319706	0.556814	1.10425	0.0958488
0.963	1.252	1.457	1.451	1.663	0.041		0.808844	1.13536	0.278866	0.386563	0.814139	0.0965185
1.034	1.502	1.389	0.023	0.072	0.032		0.898881	0.799522	0.873676	0.666712	1.64605	0.0449213
0.408	0.816	2.463	1.023	0.029	0.047		0.644658	0.127797	0.563821	0.436636	0.533982	0.0713666
1.686	1.68	1.042	1.161	1.124	0.01		2.14411	1.71196	0.744687	0.313796	0.328598	0.0992916
HOMER-3							IP3R1
2 months		3 months		6 months			2 months		3 months		6 months
WT	Hq	WT	Hq	WT	Hq		WT	Hq	WT	Hq	WT	Hq
1.04252	1.30905	0.629716	0.990151	1.61155	0.0879378		1.34077	1.702	1.76518	1.07619	1.8978	0.0576595
1.03757	1.19793	0.666529	1.02144	1.82534	0.0584925		1.30087	2.37923	1.26237	0.153622	0.0489913	0.124772
0.72419	0.425499	0.707598	1.21026	1.70148	0.123745		0.272878	0.548891	1.96758	1.37614	0.0464475	0.103483
1.10566	1.57268	0.993768	1.23129	1.86586	0.0222861		2.15269	2.22545	0.603823	1.04587	1.18382	0.0274842
0.962609	1.25182	1.42374	1.45759	1.66252	0.0412256		0.962999	2.7175	0.812522	1.37504	1.16676	0.112476
1.03378	1.50237	1.23703	1.41478	0.0718381	0.0324423		1.13405	2.34054	2.34024	1.71894	2.92876	0.0576095
0.408291	0.815559	1.0417	1.22726	0.029045	0.0470906		0.170915	0.110454	1.225	0.987702	1.65719	0.107786
1.68592	1.68049	0.914855	1.27687	1.12387	0.0100508		0.64879	2.77449	1.35944	1.59751	2.43237	0.0411078
pMARCKS							pGRIA2
2 months		3 months		6 months			2 months		3 months		6 months
WT	Hq	WT	Hq	WT	Hq		WT	Hq	WT	Hq	WT	Hq
1.1464	1.56859	0.483407	0.981203	0.68748	0.246063		0.905771	0.509299	0.757822	0.464393	1.34215	0.86073
1.23665	1.22678	1.06231	1.25839	0.748176	0.137478		0.684035	0.463664	0.808216	0.979247	1.17078	0.780266
0.659853	0.410318	0.700047	0.72572	0.420505	0.0907682		1.26208	1.05888	0.930071	0.692399	0.961694	0.276489
0.566782	0.974325	0.715371	1.31817	0.626624	0.0627428		1.24693	0.775036	0.673602	0.658783	1.10582	0.304687
1.14914	1.31841	1.13811	0.94909	0.914877	0.0391313				1.04869	0.820623	1.11983	0.751384
0.875499	1.04982	0.964674	0.791718	0.0470531	0.0463621				1.32032	0.661448	1.03434	0.716457
0.376466	0.706736	1.07693	0.582197	0.121178	0.290246		1.09353	0.584478	0.693337	0.780429	0.851943	0.676
1.97872	1.31943	0.439787	0.735934	1.38296	0.0524668		0.861475	0.670603	1.09738	0.609343	0.777233	0.360863
