# Supplementary material for: Pathophysiology of Cerebellar Degeneration in Mitochondrial Disorders: Insights from the Harlequin Mouse
Source: Int J Mol Sci. 2023 Jun 30;24(13):10973. doi: 10.3390/ijms241310973 (PMC10341771; doi:10.3390/ijms241310973)
Supplement: Supplementary file 1 [file ijms-24-10973-s001.zip › Western blot data corrected by neuronal markers.xlsx]

## Sheet: 5 month old mice variables
Data are provided as optical density of each protein normalized by the optical density of γ-tubulin content in that sample/well.
EAAT2		EAAT4		GAT3		VGAT		mGluR1		GRID2		IP3R		HOMER3		pMARCKs		GRIA3
WT	Hq	WT	Hq	WT	Hq	WT	Hq	WT	Hq	WT	Hq	WT	Hq	WT	Hq	WT	Hq	WT	Hq
0.958184	0.530561	0.851563	0.332003	0.26076	0.686493	0.636763	1.19329	0.482189	0.0436862	0.865382	0.399071	1.11932	0.571095	0.650703	0.635442	1.58638	0.0727429	1.03045	0.447105
0.857542	0.245766	0.689009	0.364223	0.214461	1.53075	1.15529	1.47911	1.70393	0.00589415	1.41143	0.620378	0.877973	1.11601	1.02602	0.944181	0.322107	0.268727	1.19586	0.404052
0.825994	0.183852	0.721201	0.333847	0.298576	1.02118	0.84269	0.733992	1.015	0.00155823	0.940028	0.462695	0,145851*	1.05975	0.804899	0.3425	0.281372	0.394106	1.14888	0.205578
0.270726	0.169688	1.36025	0.306018	2.32236	2.42707	1.31538	1.18788	0.480795	0.0339938	0.787947	0.315378	0.258894	1.15304	0.84441	0.485912	2.13532	0.205731	1.30666	0.427499
0.592546	0.177034	1.37774	0.310135	1.91182	1.991	0.40316	1.11818	0.647504	0.115158	1.57316	0.418351	1.40459	1.14559	0.815199	0.154591	1.20328	0.284129	0.94164	0.491063
1.09445	0.464808	0.776367	0.408857	0.600288	2.09399	1.4678	1.40987	0.914623	0.173701	1.1821	0.309737	1.69348	0.239536	1.36927	0.583004	0.876598	0.322972	0.701846	0.513275
1.53075	0.307092	1.17011	0.461299	1.0936	2.01655	1.1429	1.67629	0.910532	0.170521	0.888743	0.307025	0.847694	0.162159	0.904184	0.521416	1.09126	0.137996	0.450605	0.239769
1.45373	0.0957176	0.563602	0.420212	0.451349	2.78809	1.03664	1.36503	1.28688	0.101644	1.10439	0.422136	0.537536	0.119254	0.880099	0.436396	0.796699	0.136852	0.805314	0.133803
0.947263	0.195987	0.860188	0.170472	1.73723	3.14317	0.749321	1.96985	1.18185	0.0143041	0.807739	0.327981	1.67224	0.230217	1.03752	0.511536	0.706011	0.0206934	1.05328	0.0870638
1.18661	0.516358	0.902906	0.430068	0.868435	1.80513	0.967621	1.58664	0.91196	0.226478	0.957875	0.734576	0.890813	0.550613	1.30825	0.199529	0.289193	0.0520879	1.50404	0.773697
1.53794	0.499571	0.990424		0.923751	1.17228	1.12331	0.96071	2.19416	0.0239724	0.836992	0.689256	1.00009	1.20324	1.43655	0.303849	0.618326	0.246998	0.967841	0.137329
0.751241	0.0573902			1.30913	1.16186	1.16528	1.0713	0.274425	0,240473*	0.645561	0.67866	0.690035	0.894284	0.923753	0.4412	0.381667	0.246053	1.03979	0.135188
1.66957	0.0303305			0.219748	3.04419	0.447032	0.914989	0.340215	0.0900925	0.803668	0.425494	0.384062	1.30526	1.54794	0.261678	0.787093	0.229817	1.04435	0.0887814
1.03977	0.198643			0.240252	1.53109	1.03495	1.41244	1.54763	0.0189812	1.36039	0.571657	2.00108	0.278455	1.1649	0.235964	1.17061	0.186549	0.906324	0.57003
0.957572	0.369561			0.200867	1.55969	1.28968	1.08906	1.10571	0.016513	1.26831	0.189872	0.507615	0.165849	0.778934	0.518534	0.966207	0.213386	1.01171	0.607879
0.59465	0.133162			2.08783	2.63869	0.190305	0.757098	0.953471	0.00178745	1.18821	0.194154	1.09999	0.803293	0.525919	0.456756	0.141574	0.00851225	0.439511	0.610495
0.448352	0.0862236			1.72668	1.90237	0.389028	1.45305	0.508772	0.237456	1.74386	0.426475	1.15467	0.216653	0.866472	0.201007	0.536182	0.0402384	0.507905	0.0820526
0.618008	0.0687784			1.2641	2.55186	0.892756	1.88195	0.750721	0.00327074	0.846294	0.243079	0.44124	0.0810773	0.943984	0.162742	0.564904	0.085596	0.584363	0.113926
2.45213	0.131888			0.91796	4.01899	1.50313	2.49091	0.973901	0.002349	0.896338	0.358002	0.970917	0.259126	1.07308				0.986585	0.174337
3,322196*	0.730637			0.963558	2.30465	0.982525	1.76592	1.43839	0.019672	0.864328	0.281195	0.452489		0.83645				0.718819
3,697689*	0.572316			1.03344	2.30509	1.09419	2.03897	2.34162	0.00592318	1.17448	0.586885	0.988031		1.75209				0.520276
0.236394				1.26403		1.15962		0.55273		0.69912		0.97111		0.785913				1.05886
* in blue discarded data

## Sheet: EAAT4 by Calb
	NeuN	Calbindin		NeuN	Calbindin		EAAT4	Calbindin	EAAT4/Calb	X, SD	EAAT4	Calbindin	EAAT4/Calb	X, SD
WT ID			Hq ID				WT				Hq
11	0.726057	0.875235	1	0.3691	0.834642		0.851563	0.875235	0.972954	1.356	0.332003	0.834642	0.397779	0.521811
14	0.780621	0.816503	2	0.369504	1.35996		0.689009	0.816503	0.843853	0.513892	0.364223	1.35996	0.26782	0.143098
17	0.67583	0.781279	3	0.44359	0.647114		0.721201	0.781279	0.923103		0.333847	0.647114	0.515901
18	1.02536	0.816486	4	0.638804	0.395012		1.36025	0.816486	1.66598		0.306018	0.395012	0.774707
21	1.21103	0.567482	8	0.587908	0.527973		1.37774	0.567482	2.42781		0.310135	0.527973	0.587407
31	0.907662	3,949093*	24	0.630005	1.14486							1.14486
34	1.66213	1.32142	26	0.624461	0.999329			1.32142				0.999329
37	0.942381	0.996275	28	0.585582	1.11739			0.996275				1.11739
38	0.910867	1.46693	30	0.42994	1.3744			1.46693				1.3744
43	1.07611	1.25141	42	0.459162	1.79211			1.25141				1.79211
44	1.30592	1.14364	48	0.624919	1.33118			1.14364				1.33118
45	0.771422	0.963955	7	0.507213	0.852346			0.963955			0.408857	0.852346	0.479684
12	0.844504	0.808104	9	0.416899	0.814085		0.776367	0.808104	0.960727		0.461299	0.814085	0.566648
13	0.775416	0.927921	10	0.418355	0.687762		1.17011	0.927921	1.261		0.420212	0.687762	0.610985
15	0.789701	0.697988	5	0.705615	0.427242		0.563602	0.697988	0.807466		0.170472	0.427242	0.399006
16	1.04816	0.489392	6	0.589911	0.695711		0.860188	0.489392	1.75767		0.430068	0.695711	0.618171
19	1.01048	0.558334	22	0.560213	0.6518		0.902906	0.558334	1.61714			0.6518
20	0.846932	0.590136	23	0.67002	0.624754		0.990424	0.590136	1.6783			0.624754
32	1.17912	0.900435	25	0.67919	1.09992			0.900435				1.09992
33	1.2731	0.970682	29	0.624213	1.61329			0.970682				1.61329
35	1.45972	1.17365	47	0.496233	1.62963			1.17365				1.62963
36	0.725026	0.974916						0.974916
46	0.31305	0.262649						0.262649
		*discarded data

## Sheet: GAT-3 by Calb
GAT-3	Calbindin	GAT-3/Calb	X, SD	GAT-3	Calbindin	GAT-3/Calb	X, SD
WT				Hq
0.26076	0.875235	0.297931	1.28521	0.686493	0.834642	0.8225	2.48718
0.214461	0.816503	0.262658	1.17016	1.53075	1.35996	1.12559	1.38325
0.298576	0.781279	0.382163		1.02118	0.647114	1.57806
2.32236	0.816486	2.84434		2.42707	0.395012	6.14431
1.91182	0.567482	3.36895		1.991	0.527973	3.77102
0.600288				2.09399	1.14486	1.82904
1.0936	1.32142	0.827596		2.01655	0.999329	2.0179
0.451349	0.996275	0.453037		2.78809	1.11739	2.49518
1.73723	1.46693	1.18426		3.14317	1.3744	2.28694
0.868435	1.25141	0.693967		1.80513	1.79211	1.00727
0.923751	1.14364	0.807729		1.17228	1.33118	0.880633
1.30913	0.963955	1.35808		1.16186	0.852346	1.36313
0.219748	0.808104	0.27193		3.04419	0.814085	3.7394
0.240252	0.927921	0.258914		1.53109	0.687762	2.2262
0.200867	0.697988	0.287779		1.55969	0.427242	3.6506
2.08783	0.489392	4.26617		2.63869	0.695711	3.7928
1.72668	0.558334	3.09256		1.90237	0.6518	2.91863
1.2641	0.590136	2.14205		2.55186	0.624754	4.08459
0.91796	0.900435	1.01946		4.01899	1.09992	3.65389
0.963558	0.970682	0.992661		2.30465	1.61329	1.42854
1.03344	1.17365	0.880537		2.30509	1.62963	1.41448
1.26403	0.974916	1.29655
	0.262649

## Sheet: VGAT, mGluR1,GluRD2 by Calb
VGAT	Calbindin	VGAT/Calb	X, SD	VGAT	Calbindin	VGAT/Calb	X, SD		mGluR1	Calbindin	mGluR1/Calb	X, SD	mGluR1	Calbindin	mGluR1/Calb	X, SD		GRID2	Calbindin	GRID2/Calb	X, SD	GRID2	Calbindin	GRID2/Calb	X, SD
WT				Hq					WT				Hq					WT				Hq
0.636763	0.875235	0.727533	1.04005	1.19329	0.834642	1.4297	1.61292		0.482189	0.875235	0.550925	1.15787	0.0436862	0.834642	0.0523412	0.0749181		0.865382	0.875235	0.988742	1.28682	0.399071	0.834642	0.478135	0.46713
1.15529	0.816503	1.41492	0.398702	1.47911	1.35996	1.08762	0.680827		1.70393	0.816503	2.08686	0.561553	0.00589415	1.35996	0.00433407	0.0945145		1.41143	0.816503	1.72863	0.716114	0.620378	1.35996	0.456175	0.196997
0.84269	0.781279	1.0786		0.733992	0.647114	1.13425			1.015	0.781279	1.29915		0.00155823	0.647114	0.00240797			0.940028	0.781279	1.20319		0.462695	0.647114	0.715013
1.31538	0.816486	1.61102		1.18788	0.395012	3.00721			0.480795	0.816486	0.588858		0.0339938	0.395012	0.0860578			0.787947	0.816486	0.965046		0.315378	0.395012	0.798401
0.40316	0.567482	0.710438		1.11818	0.527973	2.11787			0.647504	0.567482	1.14101		0.115158	0.527973	0.218113			1.57316	0.567482	2.77218		0.418351	0.527973	0.792372
1.4678				1.40987	1.14486	1.23148			0.914623				0.173701	1.14486	0.151722			1.1821				0.309737	1.14486	0.270546
1.1429	1.32142	0.864906		1.67629	0.999329	1.67742			0.910532	1.32142	0.689058		0.170521	0.999329	0.170636			0.888743	1.32142	0.672569		0.307025	0.999329	0.307232
1.03664	0.996275	1.04051		1.36503	1.11739	1.22163			1.28688	0.996275	1.29169		0.101644	1.11739	0.0909654			1.10439	0.996275	1.10852		0.422136	1.11739	0.377787
0.749321	1.46693	0.510808		1.96985	1.3744	1.43324			1.18185	1.46693	0.80566		0.0143041	1.3744	0.0104075			0.807739	1.46693	0.550631		0.327981	1.3744	0.238636
0.967621	1.25141	0.773226		1.58664	1.79211	0.885347			0.91196	1.25141	0.728747		0.226478	1.79211	0.126375			0.957875	1.25141	0.765438		0.734576	1.79211	0.409895
1.12331	1.14364	0.982223		0.96071	1.33118	0.7217			2.19416	1.14364	1.91858		0.0239724	1.33118	0.0180084			0.836992	1.14364	0.731867		0.689256	1.33118	0.517779
1.16528	0.963955	1.20885		1.0713	0.852346	1.25689			0.274425	0.963955	0.284687		0,240473*	0.852346				0.645561	0.963955	0.669701		0.67866	0.852346
0.447032	0.808104	0.553187		0.914989	0.814085	1.12395			0.340215	0.808104	0.421004		0.0900925	0.814085	0.110667			0.803668	0.808104	0.994511		0.425494	0.814085	0.522665
1.03495	0.927921	1.11534		1.41244	0.687762	2.05368			1.54763	0.927921	1.66784		0.0189812	0.687762	0.0275985			1.36039	0.927921	1.46606		0.571657	0.687762	0.831185
1.28968	0.697988	1.84772		1.08906	0.427242	2.54905			1.10571	0.697988	1.58414		0.016513	0.427242	0.0386503			1.26831	0.697988	1.81709		0.189872	0.427242	0.444413
0.190305	0.489392	0.388859		0.757098	0.695711	1.08824			0.953471	0.489392	1.94828		0.00178745	0.695711	0.00256924			1.18821	0.489392	2.42794		0.194154	0.695711	0.279072
0.389028	0.558334	0.696767		1.45305	0.6518	2.22929			0.508772	0.558334	0.911232		0.237456	0.6518	0.364308			1.74386	0.558334	3.12333		0.426475	0.6518	0.654304
0.892756	0.590136	1.5128		1.88195	0.624754	3.0123			0.750721	0.590136	1.27212		0.00327074	0.624754	0.00523524			0.846294	0.590136	1.43407		0.243079	0.624754	0.389079
1.50313	0.900435	1.66934		2.49091	1.09992	2.26463			0.973901	0.900435	1.08159		0.002349	1.09992	0.00213561			0.896338	0.900435	0.99545		0.358002	1.09992	0.32548
0.982525	0.970682	1.0122		1.76592	1.61329	1.09461			1.43839	0.970682	1.48183		0.019672	1.61329	0.0121937			0.864328	0.970682	0.890433		0.281195	1.61329	0.174299
1.09419	1.17365	0.932299		2.03897	1.62963	1.25118			2.34162	1.17365	1.99516		0.00592318	1.62963	0.00363467			1.17448	1.17365	1.00071		0.586885	1.62963	0.360133
1.15962	0.974916	1.18946							0.55273	0.974916	0.566952							0.69912	0.974916	0.717108
	0.262649									0.262649									0.262649

## Sheet: IP3R1, HOMER-3 by Calb
IP3R1	Calbindin	IP3R1/Calb	X, SD	IP3R1	Calbindin	IP3R1/Calb	X y SD		HOMER-3	Calbindin	HOMER-3/Calb	X, SD	HOMER-3/Tub	Calbindin	GRID2/Calb	X, SD
WT				Hq					WT				Hq
1.11932	0.875235	1.27887	1.07872	0.571095	0.834642	0.68424	0.796497		0.650703	0.875235	0.743461	1.13815	0.635442	0.834642	0.761335	0.514397
0.877973	0.816503	1.07528	0.645065	1.11601	1.35996	0.820622	0.806408		1.02602	0.816503	1.2566	0.325174	0.944181	1.35996	0.694273	0.31796
0,145851*	0.781279			1.05975	0.647114	1.63766			0.804899	0.781279	1.03023		0.3425	0.647114	0.529273
0.258894	0.816486	0.317083		1.15304	0.395012	2.91899			0.84441	0.816486	1.0342		0.485912	0.395012	1.23012
1.40459	0.567482	2.47514		1.14559	0.527973	2.16979			0.815199	0.567482	1.43652		0.154591	0.527973	0.292801
1.69348				0.239536	1.14486	0.209228			1.36927				0.583004	1.14486	0.509236
0.847694	1.32142	0.641505		0.162159	0.999329	0.162268			0.904184	1.32142	0.684255		0.521416	0.999329	0.521766
0.537536	0.996275	0.539546		0.119254	1.11739	0.106726			0.880099	0.996275	0.883389		0.436396	1.11739	0.390548
1.67224	1.46693	1.13996		0.230217	1.3744	0.167504			1.03752	1.46693	0.707274		0.511536	1.3744	0.372189
0.890813	1.25141	0.711849		0.550613	1.79211	0.307243			1.30825	1.25141	1.04543		0.199529	1.79211	0.111338
1.00009	1.14364	0.874481		1.20324	1.33118	0.903896			1.43655	1.14364	1.25612		0.303849	1.33118	0.228256
0.690035	0.963955	0.715837		0.894284	0.852346				0.923753	0.963955	0.958295		0.4412	0.852346
0.384062	0.808104	0.475264		1.30526	0.814085	1.60334			1.54794	0.808104	1.91552		0.261678	0.814085	0.321438
2.00108	0.927921	2.15652		0.278455	0.687762	0.404871			1.1649	0.927921	1.25539		0.235964	0.687762	0.34309
0.507615	0.697988	0.727255		0.165849	0.427242	0.388184			0.778934	0.697988	1.11597		0.518534	0.427242	1.21368
1.09999	0.489392	2.24767		0.803293	0.695711	1.15464			0.525919	0.489392	1.07464		0.456756	0.695711	0.656531
1.15467	0.558334	2.06806		0.216653	0.6518	0.332391			0.866472	0.558334	1.55189		0.201007	0.6518	0.308388
0.44124	0.590136	0.747693		0.0810773	0.624754	0.129775			0.943984	0.590136	1.59961		0.162742	0.624754	0.26049
0.970917	0.900435	1.07828		0.259126	1.09992	0.235586			1.07308	0.900435	1.19174			1.09992
0.452489	0.970682	0.466155			1.61329				0.83645	0.970682	0.861713			1.61329
0.988031	1.17365	0.841846			1.62963				1.75209	1.17365	1.49286			1.62963
0.97111	0.974916	0.996096							0.785913	0.974916	0.806134
	0.262649									0.262649

## Sheet:  by pMARCKS pGRIA2 by Calb
pMARCKs	Calbindin	pMARCKS/Calb	X, SD	pMARCKs	Calbindin	pMARCKS/Calb	X, SD		pGRIA2	Calbindin	pGRIA2/Calb	X, SD	pGRIA2	Calbindin	pGRIA2/Calb	X, SD
WT				Hq					WT				Hq
1.58638	0.875235	1.81252	0.80219	0.0727429	0.834642	0.0871546	0.23465		1.03045	0.875235	1.17734	1.05945	0.447105	0.834642	0.535685	0.459666
0.322107	0.816503	0.394495	0.737723	0.268727	1.35996	0.197599	0.19637		1.19586	0.816503	1.46461	0.354344	0.404052	1.35996	0.297107	0.402244
0.281372	0.781279			0.394106	0.647114	0.609021			1.14888	0.781279	1.47052		0.205578	0.647114	0.317684
2.13532	0.816486	2.61526		0.205731	0.395012	0.520822			1.30666	0.816486	1.60034		0.427499	0.395012	1.08225
1.20328	0.567482	2.12038		0.284129	0.527973	0.53815			0.94164	0.567482	1.65933		0.491063	0.527973	0.930092
0.876598				0.322972	1.14486	0.282107			0.701846				0.513275	1.14486	0.448331
1.09126	1.32142	0.825828		0.137996	0.999329	0.138089			0.450605	1.32142	0.341002		0.239769	0.999329	0.23993
0.796699	0.996275	0.799677		0.136852	1.11739	0.122475			0.805314	0.996275	0.808324		0.133803	1.11739	0.119745
0.706011	1.46693	0.481284		0.0206934	1.3744	0.0150564			1.05328	1.46693	0.718016		0.0870638	1.3744	0.0633468
0.289193	1.25141	0.231094		0.0520879	1.79211	0.0290652			1.50404	1.25141	1.20188		0.773697	1.79211	0.431725
0.618326	1.14364	0.540665		0.246998	1.33118	0.185549			0.967841	1.14364	0.846281		0.137329	1.33118	0.103164
0.381667	0.963955	0.395939		0.246053	0.852346				1.03979	0.963955	1.07867		0.135188	0.852346
0.787093	0.808104	0.974		0.229817	0.814085	0.282301			1.04435	0.808104	1.29234		0.0887814	0.814085	0.109057
1.17061	0.927921	1.26154		0.186549	0.687762	0.271241			0.906324	0.927921	0.976725		0.57003	0.687762	0.828819
0.966207	0.697988	1.38427		0.213386	0.427242	0.499451			1.01171	0.697988	1.44946		0.607879	0.427242	1.4228
0.141574	0.489392	0.289285		0.00851225	0.695711	0.0122353			0.439511	0.489392	0.898075		0.610495	0.695711	0.877514
0.536182	0.558334	0.960326		0.0402384	0.6518	0.0617342			0.507905	0.558334	0.90968		0.0820526	0.6518	0.125886
0.564904	0.590136	0.957244		0.085596	0.624754	0.137008			0.584363	0.590136	0.990218		0.113926	0.624754	0.182353
	0.900435	0			1.09992				0.986585	0.900435	1.09568		0.174337	1.09992	0.158499
	0.970682	0			1.61329				0.718819	0.970682	0.740529			1.61329
	1.17365	0			1.62963				0.520276	1.17365	0.443298			1.62963
	0.974916	0							1.05886	0.974916	1.08611
	0.262649									0.262649

## Sheet: Calbindin + cells
ID	Calbindin positive cells/mm		Calbindin positive cells/mm
WT11	21.739	Hq.1	24.722
WT14	29.012	Hq.2	25.866
WT17	26.832	Hq.3	20.49
WT18	25.657	Hq.4	19.16
WT21	26.151	Hq.8	16.79
WT12	24.334	Hq.5	25
WT13	29.755	Hq.6	18.123
WT19	22.193	Hq.7	23.348
WT20	27.246	Hq.9	21.654
WT35	29.003	Hq.10	22.062

## Sheet: EAAT4 by Calb+cells
	EAAT4	Calb+ cells	EAAT4/Calb	X, SD	Hq ID	EAAT4	Calb+ cells	EAAT4/Calb	X, SD
WT ID	WT				1	Hq
11	0.851563	21.7391	0.0391719	0.0383699	2	0.332003	24.7222	0.0134293	0.01611
14	0.689009	26.8324	0.0256783	0.0108544	3	0.364223	25.866	0.0140811	0.00452946
17	0.721201	27.2727	0.026444		4	0.333847	23.3333	0.0143077
18	1.36025	25.657	0.0530169		8	0.306018	18.1105	0.0168973
21	1.37774	29.7554	0.0463021		24	0.310135	22.043	0.0140695
31					26
34					28
37					30
38					42
43					48
44					7		21.6426
45					9	0.408857	16.7893	0.0243522
12	0.776367	29.0123	0.0267599		10	0.461299	25.0049	0.0184483
13	1.17011	22.1918	0.0527274		5	0.420212	20.4895	0.0205087
15	0.563602				6	0.170472	19.1632	0.00889581
16	0.860188				22	0.430068
19	0.902906	26.1513	0.0345263		23
20	0.990424	24.3335	0.040702		25
32					29
33					47
35		28.9841
36
46

## Sheet: mGluR1, GluRdelta2 by calb+
mGluR1		mGluR1/Calb+	X y SD	mGluR1	Calbindin	mGluR1/Calb	X y SD		GRID2	Calbindin	GRID2/Calb	X y SD	GRID2	Calbindin	GRID2/Calb	X y SD
WT	Calbindin			Hq					WT				Hq
0.482189			0.0388937	0.0436862			0.00255762		0.865382			0.0427253	0.399071			0.017917
1.70393	21.7391	0.0783807	0.0194466	0.00589415	24.7222	0.000238415	0.00307951		1.41143	21.7391	0.0649259	0.014188	0.620378	24.7222	0.0250939	0.00640038
1.015	26.8324	0.0378275		0.00155823	25.866	6.02423e-05			0.940028	26.8324	0.0350333		0.462695	25.866	0.0178881
0.480795	27.2727	0.0176291		0.0339938	23.3333	0.00145688			0.787947	27.2727	0.0288914		0.315378	23.3333	0.0135162
0.647504	25.657	0.025237		0.115158	18.1105	0.00635865			1.57316	25.657	0.0613152		0.418351	18.1105	0.0231
0.914623	29.7554			0.173701	22.043	0.00788007			1.1821	29.7554	0.0397273		0.309737	22.043	0.0140515
0.910532				0.170521					0.888743				0.307025
1.28688				0.101644					1.10439				0.422136
1.18185				0.0143041					0.807739				0.327981
0.91196				0.226478					0.957875				0.734576
2.19416				0.0239724					0.836992				0.689256
0.274425				0,240473*	21.6426				0.645561				0.67866	21.6426
0.340215				0.0900925	16.7893	0.00536605			0.803668				0.425494	16.7893	0.0253431
1.54763	29.0123	0.0533437		0.0189812	25.0049	0.000759098			1.36039	29.0123	0.0468901		0.571657	25.0049	0.0228618
1.10571	22.1918	0.0498254		0.016513	20.4895	0.000805927			1.26831	22.1918	0.0571522		0.189872	20.4895	0.00926681
0.953471				0.00178745	19.1632	9.32751e-05			1.18821				0.194154	19.1632	0.0101316
0.508772				0.237456					1.74386				0.426475
0.750721	26.1513	0.0287069		0.00327074					0.846294	26.1513	0.0323615		0.243079
0.973901	24.3335	0.040023		0.002349					0.896338	24.3335	0.0368355		0.358002
1.43839				0.019672					0.864328				0.281195
2.34162				0.00592318					1.17448				0.586885
0.55273	28.9841	0.0190701							0.69912	28.9841	0.0241208

## Sheet: IP3R1, HOMER-3 by calb+
IP3R1	Calb+ cells	IP3R1/Calb	X y SD	IP3R1	Calb+ cells	IP3R1/Calb	X y SD		HOMER-3	Calb+ cells	HOMER-3/Calb	X y SD	HOMER-3/Tub	Calb+ cells	GRID2/Calb	X y SD
WT				Hq					WT				Hq
1.11932	21.7391	0.0514885	0.0379211	0.571095	24.7222	0.0231005	0.0397047		0.650703	21.7391	0.0299324	0.0396215	0.635442	24.7222	0.0257033	0.019312
0.877973	26.8324	0.0327206	0.0246383	1.11601	25.866	0.0431458	0.0196837		1.02602	26.8324	0.0382381	0.0116586	0.944181	25.866	0.0365028	0.0099529
0,145851*	27.2727			1.05975	23.3333	0.045418			0.804899	27.2727	0.029513		0.3425	23.3333	0.0146786
0.258894	25.657	0.0100906		1.15304	18.1105	0.0636669			0.84441	25.657	0.0329116		0.485912	18.1105	0.0268305
1.40459	29.7554	0.0472046		1.14559	22.043	0.0519706			0.815199	29.7554	0.0273966		0.154591	22.043	0.00701315
1.69348				0.239536					1.36927				0.583004
0.847694				0.162159					0.904184				0.521416
0.537536				0.119254					0.880099				0.436396
1.67224				0.230217					1.03752				0.511536
0.890813				0.550613					1.30825				0.199529
1.00009				1.20324	21.6426	0.0555962			1.43655				0.303849	21.6426	0.0140394
0.690035				0.894284	16.7893				0.923753				0.4412	16.7893
0.384062	29.0123	0.0132379		1.30526	25.0049	0.0522			1.54794	29.0123	0.0533545		0.261678	25.0049	0.0104651
2.00108	22.1918	0.0901722		0.278455	20.4895	0.0135901			1.1649	22.1918	0.0524924		0.235964	20.4895	0.0115163
0.507615				0.165849	19.1632	0.00865454			0.778934				0.518534	19.1632	0.0270589
1.09999				0.803293					0.525919				0.456756
1.15467	26.1513	0.0441534		0.216653					0.866472	26.1513	0.0331331		0.201007
0.44124	24.3335	0.018133		0.0810773					0.943984	24.3335	0.0387935		0.162742
0.970917				0.259126					1.07308
0.452489									0.83645
0.988031	28.9841	0.0340887							1.75209	28.9841	0.06045
0.97111									0.785913

[truncated: 1 more sheets: pMARCKs pGRIA2 by calb+]
