# Supplementary material for: Pathophysiology of Cerebellar Degeneration in Mitochondrial Disorders: Insights from the Harlequin Mouse
Source: Int J Mol Sci. 2023 Jun 30;24(13):10973. doi: 10.3390/ijms241310973 (PMC10341771; doi:10.3390/ijms241310973)
Supplement: Supplementary file 1 [file ijms-24-10973-s001.zip › WT and Hq_iTRAQ.xlsx]

## Sheet: Sheet1
Accession	Description	Score	Coverage	# Proteins	# Unique Peptides	# Peptides	MW [kDa]	calc. pI	113/113	115/113	117/113	119/113
P03995	Glial fibrillary acidic protein OS=Mus musculus GN=Gfap PE=1 SV=4 - [GFAP_MOUSE]	37.8381	26.05	1	10	11	49.8695	5.33838	1	0.973187	1.87694	1.81227
	A4	Sequence	Protein Group Accessions	Modifications	XCorr	Charge	MH+ [Da]	m/z [Da]	113/113	115/113	117/113	119/113
	High	eSASYQEALAR	P03995	N-Term(iTRAQ8plex)	4.25302	2	1528.78	764.895	1	1.07592	2.40427	2.23972
	High	lEAENNLAAYR	P03995	N-Term(iTRAQ8plex)	4.04328	2	1567.84	784.422	1	0.96368	2.04413	2.08755
	High	dNFAQDLGTLR	P03995	N-Term(iTRAQ8plex)	3.29779	2	1553.81	777.411	1	0.972614	1.80428	1.43605
	High	iTIPVQTFSNLQIR	P03995	N-Term(iTRAQ8plex)	3.09381	2	1934.14	967.574	1	0.886193	1.55261	1.59138
	High	lADVYQAELR	P03995	N-Term(iTRAQ8plex)	3.07354	2	1481.82	741.414	1	0.885106	2.70259	2.56698
	High	fADLTDAASR	P03995	N-Term(iTRAQ8plex)	2.85501	2	1370.71	685.861	1	0.982187	1.92445	1.89601
	High	lQDETNLR	P03995	N-Term(iTRAQ8plex)	2.75843	2	1292.71	646.856	1	0.985763	1.83061	1.78579
	High	iYEEEVR	P03995	N-Term(iTRAQ8plex)	2.39057	2	1241.66	621.333	1	0.964269	1.75289	1.83914
	High	sYASETVVR	P03995	N-Term(iTRAQ8plex)	2.35706	2	1315.71	658.357	1	0.826665	1.49945	1.38704
	High	vDFSLAGALNAGFk	P03995	N-Term(iTRAQ8plex); K14(iTRAQ8plex)	2.21196	3	2018.15	673.387	1	1.03218	1.43561	1.48389
	High	fLEQQNk	P03995;Q3UV17;Q8BGZ7;Q8VED5;A0A0A6YWC8;E9Q0F0	N-Term(iTRAQ8plex); K7(iTRAQ8plex)	1.88512	2	1514.87	757.938
A0A0A6YWC8	Vimentin OS=Mus musculus GN=Vim PE=1 SV=1 - [A0A0A6YWC8_MOUSE]	12.2069	15.69	4	5	7	49.1627	5.12256	1	0.938188	1.78354	1.76263
	A4	Sequence	Protein Group Accessions	Modifications	XCorr	Charge	MH+ [Da]	m/z [Da]	113/113	115/113	117/113	119/113
	High	fADLSEAANR	A0A0A6YWC8	N-Term(iTRAQ8plex)	3.12061	2	1397.73	699.368	1	0.953292	1.53076	1.48717
	High	iSLPLPTFSSLNLR	A0A0A6YWC8	N-Term(iTRAQ8plex)	2.7526	2	1862.1	931.553	1	0.892394	1.78354	1.95752
	High	eYQDLLNVk	P46660;A0A0A6YWC8;P19246;P08551;P08553	N-Term(iTRAQ8plex); K9(iTRAQ8plex)	2.39848	2	1729.99	865.497
	High	vELQELNDR	A0A0A6YWC8	N-Term(iTRAQ8plex)	2.05011	2	1419.77	710.389	1	0.946744	1.21405	1.31835
	High	fLEQQNk	P03995;Q3UV17;Q8BGZ7;Q8VED5;A0A0A6YWC8;E9Q0F0	N-Term(iTRAQ8plex); K7(iTRAQ8plex)	1.88512	2	1514.87	757.938
	High	iLLAELEQLk	A0A0A6YWC8	N-Term(iTRAQ8plex); K10(iTRAQ8plex)	1.73424	3	1778.12	593.377	1	0.872839	1.9319	1.76263
	High	sYVTTSTR	A0A0A6YWC8	N-Term(iTRAQ8plex)	1.34418	2	1218.65	609.831	1	0.938188	1.79686	2.11557
P10518	Delta-aminolevulinic acid dehydratase OS=Mus musculus GN=Alad PE=1 SV=1 - [HEM2_MOUSE]	3.33208	6.36	1	2	2	36.0003	6.78564	1	0.804285	1.76013	0.910549		WT, 113 and 115
	A4	Sequence	Protein Group Accessions	Modifications	XCorr	Charge	MH+ [Da]	m/z [Da]	113/113	115/113	117/113	119/113
	High	tAVLETMTAFR	P10518	N-Term(iTRAQ8plex)	3.33208	2	1543.85	772.427	1	0.944938	0.959847	1.08128
	High	lAEVALAYAk	P10518	N-Term(iTRAQ8plex); K10(iTRAQ8plex)	1.55076	3	1657.01	553.007	1	0.684569	3.22767	0.766774
A0A087WSI9	Clathrin coat assembly protein AP180 (Fragment) OS=Mus musculus GN=Snap91 PE=1 SV=1 - [A0A087WSI9_MOUSE]	2.8156	9.13	6	2	2	24.6946	9.12939	1	0.934597	1.47857	1.04281
	A4	Sequence	Protein Group Accessions	Modifications	XCorr	Charge	MH+ [Da]	m/z [Da]	113/113	115/113	117/113	119/113
	High	qMAFDFAR	A0A087WSI9	N-Term(iTRAQ8plex)	2.8156	2	1289.65	645.331	1	0.891963	0.998808	1.0283
	High	nTLFNLSNFLDk	A0A087WSI9	N-Term(iTRAQ8plex); K12(iTRAQ8plex)	1.93652	3	2034.13	678.715	1	0.979268	2.18877	1.05752
A8DUK4	Beta-globin OS=Mus musculus GN=Hbbt1 PE=1 SV=1 - [A8DUK4_MOUSE]	142.856	78.91	2	3	9	15.7382	7.69385	1	0.99745	1.41391	1.33202		Hq, 117 and 119
	A4	Sequence	Protein Group Accessions	Modifications	XCorr	Charge	MH+ [Da]	m/z [Da]	113/113	115/113	117/113	119/113
	High	vVAGVAAALAHk	A8DUK4	N-Term(iTRAQ8plex); K12(iTRAQ8plex)	5.12901	3	1715.07	572.363	1	0.94904	1.32715	1.31001
	High	lLGNMIVIVLGHHLGk	P02088;A8DUK4	N-Term(iTRAQ8plex); K16(iTRAQ8plex)	5.02871	4	2322.42	581.361
	High	lLGNmIVIVLGHHLGk	P02088;A8DUK4	N-Term(iTRAQ8plex); M5(Oxidation); K16(iTRAQ8plex)	4.70671	4	2338.42	585.36
	High	vNADEVGGEALGR	A8DUK4	N-Term(iTRAQ8plex)	4.31172	2	1590.83	795.921	1	1.09642	1.58855	1.60376
	High	vITAFNDGLNHLDSLk	P02088;A8DUK4	N-Term(iTRAQ8plex); K16(iTRAQ8plex)	4.09206	3	2365.32	789.11
	High	yFDSFGDLSSASAImGNAk	P02088;A8DUK4	N-Term(iTRAQ8plex); M15(Oxidation); K19(iTRAQ8plex)	3.91468	3	2605.29	869.102
	High	lLVVYPWTQR	P02088;P02089;A8DUK4	N-Term(iTRAQ8plex)	3.60394	2	1578.92	789.966
	High	dFTPAAQAAFQk	P02088;P02089;A8DUK4	N-Term(iTRAQ8plex); K12(iTRAQ8plex)	3.54512	3	1903.04	635.02
	High	aAVSGLWGk	A8DUK4	N-Term(iTRAQ8plex); K9(iTRAQ8plex)	3.46591	2	1496.9	748.951	1	1.08908	1.65961	1.46073
	High	yFDSFGDLSSASAIMGNAk	P02088;A8DUK4	N-Term(iTRAQ8plex); K19(iTRAQ8plex)	3.41455	3	2589.3	863.771
	High	LLGNmIVIVLGHHLGk	P02088;A8DUK4	M5(Oxidation); K16(iTRAQ8plex)	3.36861	4	2034.22	509.311
	High	VVAGVAAALAHk	A8DUK4	K12(iTRAQ8plex)	3.089	3	1410.87	470.96	1	0.908546	1.05609	0.969915
	High	lHVDPENFR	P02088;P02089;A8DUK4	N-Term(iTRAQ8plex)	2.34059	2	1430.76	715.884
	High	VITAFNDGLNHLDSLk	P02088;A8DUK4	K16(iTRAQ8plex)	2.04696	3	2061.12	687.712
Q91VB8	Alpha globin 1 OS=Mus musculus GN=Hba-a2 PE=1 SV=1 - [Q91VB8_MOUSE]	57.6821	52.11	2	6	6	15.1028	8.22119	1	1.01308	1.38511	1.17663
	A4	Sequence	Protein Group Accessions	Modifications	XCorr	Charge	MH+ [Da]	m/z [Da]	113/113	115/113	117/113	119/113
	High	vADALANAAGHLDDLPGALSALSDLHAHk	Q91VB8	N-Term(iTRAQ8plex); K29(iTRAQ8plex)	6.97226	5	3471.87	695.179	1	1.12926	1.38838	1.00566
	High	iGGHGAEYGAEALER	Q91VB8	N-Term(iTRAQ8plex)	4.75311	3	1833.93	611.983	1	1.04639	1.16382	1.06627
	High	fLASVSTVLTSk	Q91VB8	N-Term(iTRAQ8plex); K12(iTRAQ8plex)	3.86381	3	1861.12	621.044	1	0.976568	1.22655	1.16258
	High	mFASFPTTk	Q91VB8	N-Term(iTRAQ8plex); K9(iTRAQ8plex)	3.59955	2	1637.91	819.46	1	0.905537	1.47181	1.35795
	High	lRVDPVNFk	Q91VB8	N-Term(iTRAQ8plex); K9(iTRAQ8plex)	3.2793	3	1696.03	566.014	1	0.958811	1.07251	1.09926
	High	mFASFPTTk	Q91VB8	M1(Oxidation); K9(iTRAQ8plex)	2.14537	2	1349.7	675.354	1	1.13778	1.38887	1.19085
	High	vDPVNFk	Q91VB8	N-Term(iTRAQ8plex); K7(iTRAQ8plex)	2.02017	2	1426.85	713.926	1	1.06195	1.43306	1.25655
F6RT34	Myelin basic protein (Fragment) OS=Mus musculus GN=Mbp PE=1 SV=1 - [F6RT34_MOUSE]	79.6923	38.68	7	9	9	23.1817	10.8726	1	1.00012	1.35831	1.20682
	A4	Sequence	Protein Group Accessions	Modifications	XCorr	Charge	MH+ [Da]	m/z [Da]	113/113	115/113	117/113	119/113
	High	tQDENPVVHFFk	F6RT34	N-Term(iTRAQ8plex); K12(iTRAQ8plex)	4.04867	3	2069.12	690.379	1	0.994605	1.47911	1.27082
	High	hRDTGILDSIGR	F6RT34	N-Term(iTRAQ8plex)	3.97823	3	1643.91	548.64	1	0.740571	0.713463	0.788801
	High	dTGILDSIGR	F6RT34	N-Term(iTRAQ8plex)	3.77805	2	1350.75	675.877	1	1.00588	1.35831	1.4228
	High	yLATASTMDHAR	F6RT34	N-Term(iTRAQ8plex)	3.74198	3	1640.83	547.615	1	1.09643	1.3508	1.21125
	High	fSWGAEGQkPGFGYGGR	F6RT34	N-Term(iTRAQ8plex); K9(iTRAQ8plex)	3.63541	3	2409.25	803.756	1	0.984537	1.21171	1.08436
	High	tTHYGSLPQk	F6RT34	N-Term(iTRAQ8plex); K10(iTRAQ8plex)	3.34573	3	1739.98	580.665	1	1.42349	2.44555	1.48237
	High	fSWGAEGQk	F6RT34	N-Term(iTRAQ8plex); K9(iTRAQ8plex)	3.17673	2	1617.88	809.444	1	1.05768	1.42819	1.28636
	High	sPLPSHAR	F6RT34	N-Term(iTRAQ8plex)	2.24809	2	1168.66	584.835	1	0.953493	1.57975	0.958097
	High	TQDENPVVHFFk	F6RT34	K12(iTRAQ8plex)	2.11268	2	1764.91	882.96	1	1.00255	1.37245	1.19007
	High	gAYDAQGTLSk	F6RT34	N-Term(iTRAQ8plex); K11(iTRAQ8plex)	1.71477	3	1718.94	573.653	1	1.0072	1.07899	0.986369
P07724	Serum albumin OS=Mus musculus GN=Alb PE=1 SV=3 - [ALBU_MOUSE]	83.5073	25.49	1	14	14	68.6477	6.07471	1	1.05854	1.34496	1.23321
	A4	Sequence	Protein Group Accessions	Modifications	XCorr	Charge	MH+ [Da]	m/z [Da]	113/113	115/113	117/113	119/113
	High	rHPDYSVSLLLR	P07724	N-Term(iTRAQ8plex)	5.64433	3	1760.02	587.343	1	1.06431	1.11379	1.05671
	High	lGEYGFQNAILVR	P07724	N-Term(iTRAQ8plex)	4.99557	2	1784	892.501	1	1.0545	1.31806	1.26606
	High	dVFLGTFLYEYSR	P07724	N-Term(iTRAQ8plex)	4.18362	2	1913.99	957.498	1	1.2125	1.88853	1.71835
	High	eNPTTFMGHYLHEVAR	P07724	N-Term(iTRAQ8plex)	4.07309	4	2206.1	552.28	1	1.25669	1.36091	1.18122
	High	aPQVSTPTLVEAAR	P07724	N-Term(iTRAQ8plex)	3.72876	2	1743.99	872.496	1	1.08479	1.41706	1.31697
	High	lVQEVTDFAk	P07724	N-Term(iTRAQ8plex); K10(iTRAQ8plex)	3.44296	2	1758.01	879.511	1	1.02781	1.31594	1.227
	High	qTALAELVk	P07724	N-Term(iTRAQ8plex); K9(iTRAQ8plex)	3.32033	3	1580.97	527.663	1	0.80931	0.961337	0.91981
	High	tPVSEHVTk	P07724	N-Term(iTRAQ8plex); K9(iTRAQ8plex)	3.16296	3	1605.93	535.981	1	1.20507	1.71506	1.25969
	High	yNDLGEQHFk	P07724	N-Term(iTRAQ8plex); K10(iTRAQ8plex)	2.82183	3	1858.98	620.333	1	1.09663	1.3852	1.20827
	High	lSQTFPNADFAEITk	P07724	N-Term(iTRAQ8plex); K15(iTRAQ8plex)	2.81682	3	2290.24	764.084	1	1.01661	1.15925	1.11647
	High	gLVLIAFSQYLQk	P07724	N-Term(iTRAQ8plex); K13(iTRAQ8plex)	2.74197	3	2088.26	696.759	1	1.03398	1.27586	1.11629
	High	aTAEQLk	P07724	N-Term(iTRAQ8plex); K7(iTRAQ8plex)	2.65918	2	1368.82	684.915	1	1.11102	1.56811	1.4057
	High	lATDLTk	P07724	N-Term(iTRAQ8plex); K7(iTRAQ8plex)	2.57081	2	1369.84	685.425	1	1.13326	1.39817	1.24925
	High	aLVSSVR	P07724	N-Term(iTRAQ8plex)	2.53649	2	1035.64	518.324	1	1.04043	1.26023	1.22312
Q8JZQ2	AFG3-like protein 2 OS=Mus musculus GN=Afg3l2 PE=1 SV=1 - [AFG32_MOUSE]	2.77599	2.49	1	2	2	89.4626	8.60205	1	0.74297	1.32008	0.837672
	A4	Sequence	Protein Group Accessions	Modifications	XCorr	Charge	MH+ [Da]	m/z [Da]	113/113	115/113	117/113	119/113
	High	vSEEIFFGR	Q8JZQ2	N-Term(iTRAQ8plex)	2.77599	2	1387.75	694.379	1	0.853762	0.901604	0.975833
	High	lEIMEFVNFLk	Q8JZQ2	N-Term(iTRAQ8plex); K11(iTRAQ8plex)	1.44328	3	1991.15	664.389	1	0.646556	1.93279	0.719073
O08709	Peroxiredoxin-6 OS=Mus musculus GN=Prdx6 PE=1 SV=3 - [PRDX6_MOUSE]	32.6759	39.29	4	8	8	24.855	6.01123	1	0.973027	1.30057	1.18894
	A4	Sequence	Protein Group Accessions	Modifications	XCorr	Charge	MH+ [Da]	m/z [Da]	113/113	115/113	117/113	119/113
	High	fHDFLGDSWGILFSHPR	O08709	N-Term(iTRAQ8plex)	3.93762	4	2335.19	584.552	1	0.464178	0.623919	0.541066
	High	vVDSLQLTGTkPVATPVDWk	O08709	N-Term(iTRAQ8plex); K11(iTRAQ8plex); K20(iTRAQ8plex)	3.64094	4	3066.78	767.451	1	0.975453	1.3218	1.37608
	High	lSILYPATTGR	O08709	N-Term(iTRAQ8plex)	2.9994	2	1495.88	748.442	1	1.06027	1.40167	1.38862
	High	nFDEILR	O08709	N-Term(iTRAQ8plex)	2.71177	2	1210.67	605.838	1	1.10718	1.40026	1.3267
	High	dLAILLGMLDPVEk	O08709	N-Term(iTRAQ8plex); K14(iTRAQ8plex)	2.5298	3	2135.26	712.426	1	0.834561	1.19273	0.961805
	High	dLAILLGmLDPVEk	O08709	N-Term(iTRAQ8plex); M8(Oxidation); K14(iTRAQ8plex)	2.50957	3	2151.25	717.756	1	0.905812	1.0762	1.10198
	High	vVFIFGPDkk	O08709	N-Term(iTRAQ8plex); K9(iTRAQ8plex); K10(iTRAQ8plex)	2.49597	3	2062.27	688.095	1	1.03181	1.33156	1.18457
	High	lPFPIIDDk	O08709	N-Term(iTRAQ8plex); K9(iTRAQ8plex)	2.4733	2	1666	833.502	1	0.824281	0.997032	0.977722
	High	vVFIFGPDk	O08709	N-Term(iTRAQ8plex); K9(iTRAQ8plex)	2.01829	2	1629.98	815.494	1	1.07545	1.43193	1.28703
Q00623	Apolipoprotein A-I OS=Mus musculus GN=Apoa1 PE=1 SV=2 - [APOA1_MOUSE]	11.0554	15.15	1	4	4	30.5966	5.73193	1	0.95759	1.29695	1.28315
	A4	Sequence	Protein Group Accessions	Modifications	XCorr	Charge	MH+ [Da]	m/z [Da]	113/113	115/113	117/113	119/113
	High	lSPVAEEFR	Q00623	N-Term(iTRAQ8plex)	3.05304	2	1351.75	676.377	1	0.998483	1.30073	1.34133
	High	aRPALEDLR	Q00623	N-Term(iTRAQ8plex)	2.93044	3	1344.78	448.932	1	0.784296	0.961281	1.11744
	High	vAPLGAELQESAR	Q00623	N-Term(iTRAQ8plex)	2.72629	2	1644.92	822.962	1	0.918372	1.29318	1.39321
	High	wkEDVELYR	Q00623	N-Term(iTRAQ8plex); K2(iTRAQ8plex)	2.34558	3	1846.03	616.013	1	1.10747	1.32839	1.2275
Q91ZZ3	Beta-synuclein OS=Mus musculus GN=Sncb PE=1 SV=1 - [SYUB_MOUSE]	16.8018	42.86	1	2	4	14.0429	4.37354	1	1.00858	1.28762	1.11795
	A4	Sequence	Protein Group Accessions	Modifications	XCorr	Charge	MH+ [Da]	m/z [Da]	113/113	115/113	117/113	119/113
	High	eQASHLGGAVFSGAGNIAAATGLVk	Q91ZZ3	N-Term(iTRAQ8plex); K25(iTRAQ8plex)	5.43884	4	2934.62	734.411	1	1.00858	1.68136	1.16426
	High	tSGVVQGVASVAEk	Q91ZZ3	N-Term(iTRAQ8plex); K14(iTRAQ8plex)	3.53747	3	1940.12	647.378	1	1.00558	0.990763	0.960752
	High	eGVVAAAEk	O55042;Q91ZZ3	N-Term(iTRAQ8plex); K9(iTRAQ8plex)	2.76281	2	1481.87	741.439
	High	eGVLYVGSk	O55042;Q91ZZ3	N-Term(iTRAQ8plex); K9(iTRAQ8plex)	1.99642	2	1559.91	780.461
Q8R5L1	Complement component 1 Q subcomponent-binding protein, mitochondrial OS=Mus musculus GN=C1qbp PE=1 SV=1 - [Q8R5L1_MOUSE]	2.30272	11.11	1	2	2	31.0055	4.86865	1	0.921142	1.2856	1.09733
	A4	Sequence	Protein Group Accessions	Modifications	XCorr	Charge	MH+ [Da]	m/z [Da]	113/113	115/113	117/113	119/113
	High	aEEQEPELTSTPNFVVEVTk	Q8R5L1	N-Term(iTRAQ8plex); K20(iTRAQ8plex)	2.30272	3	2855.5	952.505	1	1.0933	1.24987	1.20011
	High	aFVEFLTDEIk	Q8R5L1	N-Term(iTRAQ8plex); K11(iTRAQ8plex)	1.69626	3	1920.09	640.701	1	0.77609	1.32236	1.00335
Q792Z1	MCG140784 OS=Mus musculus GN=Try10 PE=1 SV=1 - [Q792Z1_MOUSE]	13.1337	17.48	1	3	3	26.2039	5.8335	1	1.01054	1.28387	1.17102
	A4	Sequence	Protein Group Accessions	Modifications	XCorr	Charge	MH+ [Da]	m/z [Da]	113/113	115/113	117/113	119/113
	High	tLDNDImLIKLSSPVTLNAR	Q792Z1	N-Term(iTRAQ8plex); M7(Oxidation)	2.52976	3	2534.41	845.476	1	0.994088	1.29989	1.28264
	High	tLDNDImLIk	Q792Z1	N-Term(iTRAQ8plex); M7(Oxidation); K10(iTRAQ8plex)	2.38879	3	1800.04	600.683	1	1.14408	1.20417	1.17102
	High	tLDNDIMLIk	Q792Z1	N-Term(iTRAQ8plex); K10(iTRAQ8plex)	2.13865	3	1784.04	595.352	1	0.950517	1.07748	1.13905
	High	lGEHNINVLEGNEQFIDAANIIK	Q792Z1	N-Term(iTRAQ8plex)	2.12846	3	2855.51	952.507	1	1.04284	1.36203	1.11438
P31650	Sodium- and chloride-dependent GABA transporter 3 OS=Mus musculus GN=Slc6a11 PE=1 SV=2 - [S6A11_MOUSE]	24.8138	9.89	1	5	5	69.9143	6.97607	1	1.02196	1.28088	1.13287
	A4	Sequence	Protein Group Accessions	Modifications	XCorr	Charge	MH+ [Da]	m/z [Da]	113/113	115/113	117/113	119/113
	High	vLAISDGIEHIGNLR	P31650	N-Term(iTRAQ8plex)	4.47174	3	1911.09	637.701	1	0.887332	1.28088	1.05589
	High	vkGDGTISAITEk	P31650	N-Term(iTRAQ8plex); K2(iTRAQ8plex); K13(iTRAQ8plex)	3.81504	3	2231.33	744.448	1	0.995402	1.26713	1.09743
	High	gSETLGGGGGGAAGTR	P31650	N-Term(iTRAQ8plex)	3.6631	2	1608.82	804.913	1	1.03509	1.55338	1.42255
	High	fYLYPDLSR	P31650	N-Term(iTRAQ8plex)	2.77356	2	1477.79	739.4	1	0.941804	1.28703	1.19213
	High	lTVPSADLk	P31650	N-Term(iTRAQ8plex); K9(iTRAQ8plex)	2.76656	3	1551.95	517.988	1	1.04396	1.23564	1.08173
O35633	Vesicular inhibitory amino acid transporter OS=Mus musculus GN=Slc32a1 PE=1 SV=3 - [VIAAT_MOUSE]	14.0268	6.29	1	3	4	57.3435	6.63916	1	1.06414	1.24602	1.23971
	A4	Sequence	Protein Group Accessions	Modifications	XCorr	Charge	MH+ [Da]	m/z [Da]	113/113	115/113	117/113	119/113
	High	eVITDNLPGSIR	O35633	N-Term(iTRAQ8plex)	3.79407	2	1617.91	809.457	1	1.03173	1.25543	1.2863
	High	fYIDVk	O35633;P42669	N-Term(iTRAQ8plex); K6(iTRAQ8plex)	2.36607	2	1392.83	696.917
	High	sLFQEGSR	O35633	N-Term(iTRAQ8plex)	2.22639	2	1227.66	614.333	1	1.02907	1.26098	1.20243
	High	vSGMFAR	O35633	N-Term(iTRAQ8plex)	1.95462	2	1071.59	536.297	1	1.11839	1.16195	1.14571
B1ASE2	ATP synthase subunit d, mitochondrial (Fragment) OS=Mus musculus GN=Atp5h PE=1 SV=1 - [B1ASE2_MOUSE]	24.9115	50	3	6	6	15.8721	5.22412	1	1.02406	1.23872	1.10711
	A4	Sequence	Protein Group Accessions	Modifications	XCorr	Charge	MH+ [Da]	m/z [Da]	113/113	115/113	117/113	119/113
	High	tIDWVSFVEVMPQNQk	B1ASE2	N-Term(iTRAQ8plex); K16(iTRAQ8plex)	3.74762	3	2529.35	843.789	1	0.963047	1.11838	1.11818
	High	lASLSEkPPAIDWAYYR	B1ASE2	N-Term(iTRAQ8plex); K7(iTRAQ8plex)	3.57236	3	2588.43	863.482	1	1.05871	1.31616	1.05337
	High	sWNETFHAR	B1ASE2	N-Term(iTRAQ8plex)	2.89325	3	1451.73	484.581	1	1.08157	1.27866	1.03404
	High	iQEYEk	B1ASE2	N-Term(iTRAQ8plex); K6(iTRAQ8plex)	2.22713	2	1417.8	709.403	1	1.05997	1.30291	1.1781
	High	aNVAkPGLVDDFEk	B1ASE2	N-Term(iTRAQ8plex); K5(iTRAQ8plex); K14(iTRAQ8plex)	2.20905	3	2415.4	805.804	1	0.963694	1.23872	1.02162
	High	iPVPEDk	B1ASE2	N-Term(iTRAQ8plex); K7(iTRAQ8plex)	2.10161	2	1405.85	703.426	1	0.99777	1.11017	1.1335
A2APL5	Amino acid transporter OS=Mus musculus GN=Slc1a2 PE=1 SV=1 - [A2APL5_MOUSE]	9.18453	8.91	4	5	5	60.8361	6.53662	1	1.00934	1.23719	1.14526
	A4	Sequence	Protein Group Accessions	Modifications	XCorr	Charge	MH+ [Da]	m/z [Da]	113/113	115/113	117/113	119/113
	High	nDEVSSLDAFLDLIR	A2APL5	N-Term(iTRAQ8plex)	2.89316	3	2011.07	671.027	1	0.966808	1.26827	1.42017
	High	tQSIYDDk	A2APL5	N-Term(iTRAQ8plex); K8(iTRAQ8plex)	2.2703	2	1577.86	789.434	1	1.16668	1.34966	1.22109
	High	sELDTIDSQHR	A2APL5	N-Term(iTRAQ8plex)	2.03818	2	1604.81	802.91	1	1.00133	1.49406	0.955511
	High	dLEVVAR	A2APL5	N-Term(iTRAQ8plex)	1.98289	2	1105.64	553.323	1	1.10917	1.08884	1.07415
	High	mQEDIEMTk	A2APL5	N-Term(iTRAQ8plex); K9(iTRAQ8plex)	1.81618	3	1732.9	578.304	1	0.893548	0.945191	1.03907
P55088	Aquaporin-4 OS=Mus musculus GN=Aqp4 PE=1 SV=2 - [AQP4_MOUSE]	17.7861	11.15	1	3	3	34.4137	7.41553	1	1.00001	1.23327	1.16744
	A4	Sequence	Protein Group Accessions	Modifications	XCorr	Charge	MH+ [Da]	m/z [Da]	113/113	115/113	117/113	119/113
	High	sQVETEDLILkPGVVHVIDIDRGEEk	P55088	N-Term(iTRAQ8plex); K11(iTRAQ8plex); K26(iTRAQ8plex)	7.56434	5	3831.14	767.034	1	1.00001	1.35845	1.17009
	High	sQVETEDLILkPGVVHVIDIDR	P55088	N-Term(iTRAQ8plex); K11(iTRAQ8plex)	5.41702	4	3083.75	771.692	1	1.09794	1.56154	1.39195
	High	gSYMEVEDNR	P55088	N-Term(iTRAQ8plex)	2.5982	2	1503.69	752.35	1	0.872203	1.14878	1.13506
	High	gSYmEVEDNR	P55088	N-Term(iTRAQ8plex); M4(Oxidation)	1.54497	2	1519.69	760.351	1	2.32087	1.23327	1.11771
P52760	Ribonuclease UK114 OS=Mus musculus GN=Hrsp12 PE=1 SV=3 - [UK114_MOUSE]	11.6596	20	1	3	3	14.2465	8.67529	1	1.02492	1.23271	1.15486
	A4	Sequence	Protein Group Accessions	Modifications	XCorr	Charge	MH+ [Da]	m/z [Da]	113/113	115/113	117/113	119/113
	High	aAYQVAALPR	P52760	N-Term(iTRAQ8plex)	3.54494	2	1363.79	682.401	1	0.987915	1.21923	1.10513
	High	tYFQGSLPAR	P52760	N-Term(iTRAQ8plex)	2.55277	2	1443.79	722.397	1	1.03753	1.19886	1.21563
	High	nLGEILk	P52760	N-Term(iTRAQ8plex); K7(iTRAQ8plex)	2.40052	2	1394.88	697.941	1	1.04577	1.26752	1.15219
G3UX26	Voltage-dependent anion-selective channel protein 2 (Fragment) OS=Mus musculus GN=Vdac2 PE=1 SV=1 - [G3UX26_MOUSE]	21.9338	25.44	4	6	7	30.427	7.57666	1	1.01816	1.22715	1.10762
	A4	Sequence	Protein Group Accessions	Modifications	XCorr	Charge	MH+ [Da]	m/z [Da]	113/113	115/113	117/113	119/113
	High	vNNSSLIGVGYTQTLRPGVk	G3UX26	N-Term(iTRAQ8plex); K20(iTRAQ8plex)	2.85617	3	2711.56	904.524	1	1.09854	1.22102	1.04026
	High	sNFAVGYR	G3UX26	N-Term(iTRAQ8plex)	2.65092	2	1217.65	609.33	1	1.01946	1.17091	1.15938
	High	gFGFGLVk	G3UX26	N-Term(iTRAQ8plex); K8(iTRAQ8plex)	2.58628	3	1432.87	478.295	1	1.07197	1.18193	0.999597
	High	fGIAAk	Q60932;G3UX26;Q60931	N-Term(iTRAQ8plex); K6(iTRAQ8plex)	2.49959	2	1214.76	607.886
	High	lTLSALVDGk	G3UX26	N-Term(iTRAQ8plex); K10(iTRAQ8plex)	2.4535	3	1625	542.34	1	1.00376	1.24317	1.10762
	High	vSGTLETk	G3UX26	N-Term(iTRAQ8plex); K8(iTRAQ8plex)	2.03019	2	1442.86	721.935	1	1.01568	1.15536	1.01346
	High	yQLDPTASISAk	G3UX26	N-Term(iTRAQ8plex); K12(iTRAQ8plex)	1.35721	2	1902.07	951.54	1	0.971546	1.24212	1.16359
A0A0K0K186	Apolipoprotein E (Fragment) OS=Mus musculus GN=Apoe PE=4 SV=1 - [A0A0K0K186_MOUSE]	4.43451	9.52	3	2	2	26.3816	6.15088	1	1.00464	1.21246	1.05096
	A4	Sequence	Protein Group Accessions	Modifications	XCorr	Charge	MH+ [Da]	m/z [Da]	113/113	115/113	117/113	119/113
	High	tANLGAGAAQPLR	A0A0K0K186	N-Term(iTRAQ8plex)	2.23584	2	1543.88	772.446	1	1.04631	1.51346	1.16428
	High	lGPLVEQGR	A0A0K0K186	N-Term(iTRAQ8plex)	2.19868	2	1272.75	636.88	1	0.964626	0.971328	0.948658
P60202	Myelin proteolipid protein OS=Mus musculus GN=Plp1 PE=1 SV=2 - [MYPR_MOUSE]	68.1482	21.3	1	6	6	30.0571	8.35303	1	1.05516	1.21179	1.0282
	A4	Sequence	Protein Group Accessions	Modifications	XCorr	Charge	MH+ [Da]	m/z [Da]	113/113	115/113	117/113	119/113
	High	gLSATVTGGQk	P60202	N-Term(iTRAQ8plex); K11(iTRAQ8plex)	4.36708	2	1626.95	813.981	1	1.01952	1.09321	1.00149
	High	tSASIGSLCADAR	P60202	N-Term(iTRAQ8plex)	4.35949	2	1555.8	778.402	1	1.07743	1.36215	1.41929
	High	tSASIGSLcADAR	P60202	N-Term(iTRAQ8plex); C9(Carbamidomethyl)	3.77243	2	1612.82	806.914	1	1.05614	0.899967	0.897304
	High	mYGVLPWNAFPGk	P60202	N-Term(iTRAQ8plex); K13(iTRAQ8plex)	3.5054	2	2088.15	1044.58	1	0.913042	1.04696	0.96124
	High	lIETYFSk	P60202	N-Term(iTRAQ8plex); K8(iTRAQ8plex)	3.32519	2	1608.94	804.974	1	1.06324	1.21879	1.0295
	High	TSASIGSLcADAR	P60202	C9(Carbamidomethyl)	2.75641	2	1308.62	654.814
	High	qIFGDYk	P60202	N-Term(iTRAQ8plex); K7(iTRAQ8plex)	2.44149	2	1478.84	739.923	1	1.10512	1.1693	0.976407
	High	MYGVLPWNAFPGk	P60202	K13(iTRAQ8plex)	1.87504	2	1783.94	892.475	1	1.08768	1.5294	1.32132
	High	LIETYFSk	P60202	K8(iTRAQ8plex)	1.74009	2	1304.74	652.872	1	1.01917	1.22606	1.10707
	High	mYGVLPWNAFPGk	P60202	M1(Oxidation); K13(iTRAQ8plex)	1.73236	2	1799.94	900.474	1	1.4475	1.54136	1.36798
	High	wLGHPDk	P60202	N-Term(iTRAQ8plex); K7(iTRAQ8plex)	1.55439	2	1460.84	730.924	1	1.12526	1.36482	1.13169
Q9ES97	Reticulon-3 OS=Mus musculus GN=Rtn3 PE=1 SV=2 - [RTN3_MOUSE]	12.8808	1.97	1	1	2	103.814	4.91943	1	1.11989	1.20558	1.04037
	A4	Sequence	Protein Group Accessions	Modifications	XCorr	Charge	MH+ [Da]	m/z [Da]	113/113	115/113	117/113	119/113
	High	tQIDHYVGIAR	Q9ES97	N-Term(iTRAQ8plex)	3.24121	3	1576.87	526.293	1	1.11989	1.20558	1.04037
	High	sVIQAVQk	Q7M6W1;Q8K0T0;Q9ES97	N-Term(iTRAQ8plex); K8(iTRAQ8plex)	3.081	2	1480.92	740.965
Q3UJQ9	Succinyl-CoA:3-ketoacid-coenzyme A transferase OS=Mus musculus GN=Oxct1 PE=1 SV=1 - [Q3UJQ9_MOUSE]	2.40599	6.38	2	2	2	52.2451	8.93896	1	1.01949	1.20547	1.07037
	A4	Sequence	Protein Group Accessions	Modifications	XCorr	Charge	MH+ [Da]	m/z [Da]	113/113	115/113	117/113	119/113
	High	fYTDPVEAVk	Q3UJQ9	N-Term(iTRAQ8plex); K10(iTRAQ8plex)	2.40599	2	1777	889.001	1	1.08127	1.31654	1.14363
	High	dLTAVSNNAGVDNFGLGLLLR	Q3UJQ9	N-Term(iTRAQ8plex)	1.5609	3	2463.35	821.788	1	0.961238	1.10377	1.00181
A0A0A6YWP6	V-type proton ATPase subunit H OS=Mus musculus GN=Atp6v1h PE=1 SV=1 - [A0A0A6YWP6_MOUSE]	17.7924	17.91	4	6	6	50.7786	6.69775	1	1.0582	1.20019	1.12455
	A4	Sequence	Protein Group Accessions	Modifications	XCorr	Charge	MH+ [Da]	m/z [Da]	113/113	115/113	117/113	119/113
	High	lLEVSDDPQVLAVAAHDVGEYVR	A0A0A6YWP6	N-Term(iTRAQ8plex)	5.0949	3	2799.48	933.833	1	1.216	1.21619	1.25925
	High	gAVDAAVPTNIIAAk	A0A0A6YWP6	N-Term(iTRAQ8plex); K15(iTRAQ8plex)	2.85611	3	2019.2	673.737	1	0.997489	0.928085	1.01612
	High	vSIFFDYAk	A0A0A6YWP6	N-Term(iTRAQ8plex); K9(iTRAQ8plex)	2.73524	3	1697.97	566.66	1	1.0582	1.20019	1.14859
	High	iILAAFR	A0A0A6YWP6	N-Term(iTRAQ8plex)	2.24742	2	1107.71	554.36	1	1.10325	1.35067	1.11771
	High	yNIIPVLSDILQESVk	A0A0A6YWP6	N-Term(iTRAQ8plex); K16(iTRAQ8plex)	1.82366	3	2439.43	813.815	1	0.721752	1.22987	1.12455
	High	yNALLAVQk	A0A0A6YWP6	N-Term(iTRAQ8plex); K9(iTRAQ8plex)	1.81852	3	1627.99	543.335	1	0.79069	0.807958	0.859843
Q60932	Voltage-dependent anion-selective channel protein 1 OS=Mus musculus GN=Vdac1 PE=1 SV=3 - [VDAC1_MOUSE]	28.1823	29.39	2	5	7	32.3314	8.42627	1	0.958796	1.19951	1.06679
	A4	Sequence	Protein Group Accessions	Modifications	XCorr	Charge	MH+ [Da]	m/z [Da]	113/113	115/113	117/113	119/113
	High	lTLSALLDGk	Q60932;Q60931	N-Term(iTRAQ8plex); K10(iTRAQ8plex)	3.65037	2	1639.02	820.013
	High	lTFDSSFSPNTGk	Q60932	N-Term(iTRAQ8plex); K13(iTRAQ8plex)	3.51055	3	2009.08	670.364	1	0.990063	1.10917	1.05119
	High	wTEYGLTFTEk	Q60932	N-Term(iTRAQ8plex); K11(iTRAQ8plex)	3.13989	3	1983.06	661.693	1	0.985862	1.28008	1.18912
	High	fGIAAk	Q60932;G3UX26;Q60931	N-Term(iTRAQ8plex); K6(iTRAQ8plex)	2.49959	2	1214.76	607.886
	High	vNNSSLIGLGYTQTLkPGIk	Q60932	N-Term(iTRAQ8plex); K16(iTRAQ8plex); K20(iTRAQ8plex)	2.26416	4	3015.78	754.7	1	1.01463	1.31425	1.15238
	High	sENGLEFTSSGSANTETTk	Q60932	N-Term(iTRAQ8plex); K19(iTRAQ8plex)	1.90648	3	2568.28	856.764	1	0.899923	0.85251	0.980694
	High	gYGFGLIk	Q60932	N-Term(iTRAQ8plex); K8(iTRAQ8plex)	1.83904	3	1462.88	488.297	1	0.883821	1.12402	0.987552
Q3U4F0	Sideroflexin-3 OS=Mus musculus GN=Sfxn3 PE=1 SV=1 - [Q3U4F0_MOUSE]	5.09218	8.54	2	2	2	30.932	8.98291	1	1.11748	1.1881	1.12892
	A4	Sequence	Protein Group Accessions	Modifications	XCorr	Charge	MH+ [Da]	m/z [Da]	113/113	115/113	117/113	119/113
	High	aGVATPGLTEDQLWR	Q3U4F0	N-Term(iTRAQ8plex)	3.07617	2	1918.03	959.517	1	1.10736	1.13817	1.07433
	High	wDQSTFLGR	Q3U4F0	N-Term(iTRAQ8plex)	2.01601	2	1413.74	707.374	1	1.12769	1.24022	1.18629
Q60931	Voltage-dependent anion-selective channel protein 3 OS=Mus musculus GN=Vdac3 PE=1 SV=1 - [VDAC3_MOUSE]	28.2235	16.25	2	3	5	30.7334	8.79248	1	0.937426	1.18543	1.14111
	A4	Sequence	Protein Group Accessions	Modifications	XCorr	Charge	MH+ [Da]	m/z [Da]	113/113	115/113	117/113	119/113
	High	lTLSALIDGk	Q60932;Q60931	N-Term(iTRAQ8plex); K10(iTRAQ8plex)	3.65037	2	1639.02	820.013
	High	lTLDTIFVPNTGk	Q60931	N-Term(iTRAQ8plex); K13(iTRAQ8plex)	2.59233	3	2027.2	676.405	1	0.956064	1.27943	1.15781
	High	fGIAAk	Q60932;G3UX26;Q60931	N-Term(iTRAQ8plex); K6(iTRAQ8plex)	2.49959	2	1214.76	607.886
	High	lAEGLk	Q60931	N-Term(iTRAQ8plex); K6(iTRAQ8plex)	2.34842	2	1238.78	619.895	1	0.968751	1.08222	1.0332
	High	lSQNNFALGYk	Q60931	N-Term(iTRAQ8plex); K11(iTRAQ8plex)	1.80785	2	1863.06	932.031	1	0.907114	1.12123	1.12466
P35278	Ras-related protein Rab-5C OS=Mus musculus GN=Rab5c PE=1 SV=2 - [RAB5C_MOUSE]	5.93049	10.65	2	1	2	23.3978	8.41162	1	1.13308	1.18314	1.07467
	A4	Sequence	Protein Group Accessions	Modifications	XCorr	Charge	MH+ [Da]	m/z [Da]	113/113	115/113	117/113	119/113
	High	lVLLGESAVGk	Q9CQD1;P35278	N-Term(iTRAQ8plex); K11(iTRAQ8plex)	3.01223	3	1694.06	565.36
	High	gVDLQESNPASR	P35278	N-Term(iTRAQ8plex)	2.91826	2	1576.83	788.917	1	1.13308	1.18314	1.07467
P54071	Isocitrate dehydrogenase [NADP], mitochondrial OS=Mus musculus GN=Idh2 PE=1 SV=3 - [IDHP_MOUSE]	7.78032	5.75	2	3	3	50.8739	8.68994	1	1.09759	1.18015	1.15179
	A4	Sequence	Protein Group Accessions	Modifications	XCorr	Charge	MH+ [Da]	m/z [Da]	113/113	115/113	117/113	119/113
	High	aTDFVVDR	P54071	N-Term(iTRAQ8plex)	2.96034	2	1226.66	613.836	1	1.09759	1.26362	1.22868
	High	nILGGTVFR	P54071	N-Term(iTRAQ8plex)	2.79624	2	1280.76	640.884	1	1.14298	1.088	1.1425
	High	dIFQEIFDk	P54071	N-Term(iTRAQ8plex); K9(iTRAQ8plex)	1.76142	3	1762.97	588.33	1	1.05515	1.11607	1.06156
Q9WUB3	Glycogen phosphorylase, muscle form OS=Mus musculus GN=Pygm PE=1 SV=3 - [PYGM_MOUSE]	48.4766	21.14	4	10	17	97.2247	7.10791	1	1.00196	1.17769	1.1048
	A4	Sequence	Protein Group Accessions	Modifications	XCorr	Charge	MH+ [Da]	m/z [Da]	113/113	115/113	117/113	119/113
	High	aRPEFTLPVHFYGR	Q9WUB3	N-Term(iTRAQ8plex)	4.67732	4	1994.09	499.277	1	0.974223	1.32492	0.917078
	High	lkQEYFVVAATLQDIIR	Q8CI94;Q9WUB3	N-Term(iTRAQ8plex); K2(iTRAQ8plex)	4.28721	3	2615.52	872.51
	High	iGEDYISDLDQLR	Q9WUB3	N-Term(iTRAQ8plex)	3.89292	2	1840.95	920.981	1	1.02979	1.24215	1.21609
	High	vAAAFPGDVDR	Q9WUB3	N-Term(iTRAQ8plex)	3.48863	2	1421.77	711.386	1	1.00162	1.00501	1.03887
	High	hLQIIYEINQR	Q9WUB3	N-Term(iTRAQ8plex)	3.25932	3	1730.98	577.666	1	0.934067	0.992297	0.969093
	High	dFNVGGYIQAVLDR	Q9WUB3	N-Term(iTRAQ8plex)	3.21167	2	1870.99	935.999	1	1.00446	1.3319	1.41876
	High	lLSYVDDEAFIR	Q9WUB3	N-Term(iTRAQ8plex)	3.12335	2	1744.93	872.97	1	1.07251	1.24373	1.24006
	High	eIWGVEPSR	Q9WUB3	N-Term(iTRAQ8plex)	3.10343	2	1376.75	688.877	1	1.01858	1.11725	1.1048
	High	nLAENISR	Q8CI94;Q9WUB3	N-Term(iTRAQ8plex)	3.07668	2	1220.68	610.846
	High	vIFLENYR	Q8CI94;Q9WUB3	N-Term(iTRAQ8plex)	2.94243	2	1357.77	679.39
	High	iHSEILk	Q9WUB3	N-Term(iTRAQ8plex); K7(iTRAQ8plex)	2.93462	3	1447.91	483.307	1	0.954454	1.01418	0.983126
	High	vSLAEk	Q8CI94;Q9WUB3	N-Term(iTRAQ8plex); K6(iTRAQ8plex)	2.64701	2	1254.78	627.894
	High	iLVDLER	Q9WUB3	N-Term(iTRAQ8plex)	1.91543	2	1161.71	581.359	1	0.965441	1.13322	1.11575
	High	yEFGIFNQk	Q8CI94;Q9WUB3	N-Term(iTRAQ8plex); K9(iTRAQ8plex)	1.70082	3	1753.97	585.327
	High	gLAGVENVSELkk	Q9WUB3	N-Term(iTRAQ8plex); K12(iTRAQ8plex); K13(iTRAQ8plex)	1.46557	3	2256.37	752.794	1	1.01005	1.17769	0.983278
	High	vLYPNDNFFEGk	Q8CI94;Q9WUB3	N-Term(iTRAQ8plex); K12(iTRAQ8plex)	1.45802	3	2051.1	684.372
	High	yGNPWEk	Q8CI94;Q9WUB3	N-Term(iTRAQ8plex); K7(iTRAQ8plex)	1.39351	2	1501.82	751.415
Q8CGK3	Lon protease homolog, mitochondrial OS=Mus musculus GN=Lonp1 PE=1 SV=2 - [LONM_MOUSE]	8.72663	2	1	2	2	105.776	6.56592	1	0.995657	1.17765	1.11267
	A4	Sequence	Protein Group Accessions	Modifications	XCorr	Charge	MH+ [Da]	m/z [Da]	113/113	115/113	117/113	119/113
	High	dIIALNPLYR	Q8CGK3	N-Term(iTRAQ8plex)	3.19638	2	1491.88	746.444	1	1.00143	1.17765	1.11267
	High	dIFPIAFPR	Q8CGK3	N-Term(iTRAQ8plex)	3.03564	2	1379.8	690.402	1	0.940137	1.13784	1.11537
P09103	Protein disulfide-isomerase OS=Mus musculus GN=P4hb PE=1 SV=2 - [PDIA1_MOUSE]	4.80569	5.3	2	3	3	57.0228	4.88135	1	1.03959	1.17582	1.04936
	A4	Sequence	Protein Group Accessions	Modifications	XCorr	Charge	MH+ [Da]	m/z [Da]	113/113	115/113	117/113	119/113
	High	sNFEEALAAHk	P09103	N-Term(iTRAQ8plex); K11(iTRAQ8plex)	3.04343	3	1824.99	609.002	1	1.064	1.45536	1.09165
	High	fFPASADR	P09103	N-Term(iTRAQ8plex)	1.76226	2	1214.64	607.824	1	0.949552	1.01103	1.04936
	High	iLEFFGLk	P09103	N-Term(iTRAQ8plex); K8(iTRAQ8plex)	1.70484	3	1574.97	525.662	1	1.03959	1.17582	0.949711
O08585	Clathrin light chain A OS=Mus musculus GN=Clta PE=1 SV=2 - [CLCA_MOUSE]	9.07078	11.06	6	3	3	25.5885	4.57666	1	1.10737	1.16781	1.11951
	A4	Sequence	Protein Group Accessions	Modifications	XCorr	Charge	MH+ [Da]	m/z [Da]	113/113	115/113	117/113	119/113
	High	lQSEPESIR	O08585	N-Term(iTRAQ8plex)	2.95424	2	1362.75	681.877	1	1.10737	1.16781	1.11951
	High	lEALDANSR	O08585	N-Term(iTRAQ8plex)	2.46628	2	1292.7	646.854	1	0.983823	0.992812	0.982919
	High	vADEAFYk	O08585	N-Term(iTRAQ8plex); K8(iTRAQ8plex)	1.77977	2	1550.86	775.933	1	1.11986	1.25461	1.13292
P68033	Actin, alpha cardiac muscle 1 OS=Mus musculus GN=Actc1 PE=1 SV=1 - [ACTC_MOUSE]	67.9355	31.83	9	2	11	41.9919	5.38916	1	1.03262	1.16756	1.07733
	A4	Sequence	Protein Group Accessions	Modifications	XCorr	Charge	MH+ [Da]	m/z [Da]	113/113	115/113	117/113	119/113
	High	hQGVMVGmGQk	P68033;P60710	N-Term(iTRAQ8plex); M8(Oxidation); K11(iTRAQ8plex)	3.9324	4	1795.97	449.748
	High	hQGVMVGMGQk	P68033;P60710	N-Term(iTRAQ8plex); K11(iTRAQ8plex)	3.71236	3	1779.98	593.997
	High	rGILTLk	P68033;P60710	N-Term(iTRAQ8plex); K7(iTRAQ8plex)	3.64917	3	1408.94	470.318
	High	iWHHTFYNELR	P60710;P68033	N-Term(iTRAQ8plex)	3.29617	4	1819.95	455.743
	High	aVFPSIVGR	P68033;P60710	N-Term(iTRAQ8plex)	3.08264	2	1249.75	625.379
	High	dSYVGDEAQSk	P68033;P60710	N-Term(iTRAQ8plex); K11(iTRAQ8plex)	3.07379	3	1806.92	602.979
	High	hQGVmVGmGQk	P68033;P60710	N-Term(iTRAQ8plex); M5(Oxidation); M8(Oxidation); K11(iTRAQ8plex)	3.05894	3	1811.96	604.659
	High	aGFAGDDAPR	P68033;P60710	N-Term(iTRAQ8plex)	3.0486	2	1280.65	640.827
	High	eITALAPSTMk	P68033;P60710	N-Term(iTRAQ8plex); K11(iTRAQ8plex)	2.82393	2	1770.02	885.512
	High	dLTDYLmk	P68033;P60710	N-Term(iTRAQ8plex); M7(Oxidation); K8(iTRAQ8plex)	2.81116	3	1622.89	541.634
	High	dLTDYLMk	P68033;P60710	N-Term(iTRAQ8plex); K8(iTRAQ8plex)	2.77488	2	1606.89	803.948
	High	sYELPDGQVITIGNER	P68033;P60710	N-Term(iTRAQ8plex)	2.66928	3	2095.09	699.036
	High	gYSFVTTAER	P68033	N-Term(iTRAQ8plex)	2.40692	2	1434.75	717.877	1	1.05135	1.23712	1.14632
	High	yPIEHGIITNWDDMEk	P68033	N-Term(iTRAQ8plex); K16(iTRAQ8plex)	2.39819	3	2569.31	857.109	1	1.01423	1.10191	1.0125
	High	eITALAPSTmk	P68033;P60710	N-Term(iTRAQ8plex); M10(Oxidation); K11(iTRAQ8plex)	2.39539	3	1786.02	596.011
P19157	Glutathione S-transferase P 1 OS=Mus musculus GN=Gstp1 PE=1 SV=2 - [GSTP1_MOUSE]	6.68153	18.1	2	3	3	23.5941	7.86963	1	0.984836	1.16342	1.08559
	A4	Sequence	Protein Group Accessions	Modifications	XCorr	Charge	MH+ [Da]	m/z [Da]	113/113	115/113	117/113	119/113
	High	aLPGHLkPFETLLSQNQGGk	P19157	N-Term(iTRAQ8plex); K7(iTRAQ8plex); K20(iTRAQ8plex)	4.16137	4	3047.75	762.693	1	0.984836	1.16342	1.08437
	High	sLGLYGk	P19157	N-Term(iTRAQ8plex); K7(iTRAQ8plex)	2.52016	2	1345.82	673.414	1	1.22774	1.36075	1.12694
	High	mLLADQGQSWk	P19157	N-Term(iTRAQ8plex); K11(iTRAQ8plex)	1.48386	3	1885.04	629.019	1	0.961656	0.952247	1.08559
Q9CZN7	Serine hydroxymethyltransferase OS=Mus musculus GN=Shmt2 PE=1 SV=1 - [Q9CZN7_MOUSE]	4.05074	3.57	1	2	2	55.7236	8.47021	1	0.842043	1.16008	1.02963
	A4	Sequence	Protein Group Accessions	Modifications	XCorr	Charge	MH+ [Da]	m/z [Da]	113/113	115/113	117/113	119/113
	High	lGAPALTSR	Q9CZN7	N-Term(iTRAQ8plex)	2.24837	2	1189.71	595.36	1	0.88402	0.975637	1.2469
	High	eIPYTFEDR	Q9CZN7	N-Term(iTRAQ8plex)	1.80237	2	1473.75	737.38	1	0.80206	1.37939	0.850217
P09671	Superoxide dismutase [Mn], mitochondrial OS=Mus musculus GN=Sod2 PE=1 SV=3 - [SODM_MOUSE]	21.8167	22.97	1	5	5	24.5875	8.6167	1	1.0073	1.15894	1.04835
	A4	Sequence	Protein Group Accessions	Modifications	XCorr	Charge	MH+ [Da]	m/z [Da]	113/113	115/113	117/113	119/113
	High	aIWNVINWENVTER	P09671	N-Term(iTRAQ8plex)	4.19547	2	2048.08	1024.55	1	1.03666	1.15894	1.16547
	High	gDVTTQVALQPALk	P09671	N-Term(iTRAQ8plex); K14(iTRAQ8plex)	3.22565	3	2049.21	683.741	1	1.0073	0.897331	0.864856
	High	nVRPDYLk	P09671	N-Term(iTRAQ8plex); K8(iTRAQ8plex)	3.03813	3	1612.95	538.322	1	0.987647	0.980848	0.919781
	High	dFGSFEk	P09671	N-Term(iTRAQ8plex); K7(iTRAQ8plex)	2.19452	2	1437.78	719.392	1	1.09409	1.20184	1.04835
	High	gELLEAIk	P09671	N-Term(iTRAQ8plex); K8(iTRAQ8plex)	2.11266	3	1480.91	494.308	1	0.959063	1.26837	1.10975
P97370	Sodium/potassium-transporting ATPase subunit beta-3 OS=Mus musculus GN=Atp1b3 PE=1 SV=1 - [AT1B3_MOUSE]	5.45249	7.55	1	2	2	31.7552	8.51416	1	1.14025	1.15848	0.974015
	A4	Sequence	Protein Group Accessions	Modifications	XCorr	Charge	MH+ [Da]	m/z [Da]	113/113	115/113	117/113	119/113
	High	lFIYNPSSGEFLGR	P97370	N-Term(iTRAQ8plex)	3.56381	2	1904.02	952.514	1	1.04939	0.998648	0.908664
	High	yFPYYGk	P97370	N-Term(iTRAQ8plex); K7(iTRAQ8plex)	1.88867	2	1545.84	773.425	1	1.23899	1.3439	1.04407
P10852	4F2 cell-surface antigen heavy chain OS=Mus musculus GN=Slc3a2 PE=1 SV=1 - [4F2_MOUSE]	13.8489	11.03	1	5	5	58.3003	5.90967	1	0.980147	1.15467	1.08372
	A4	Sequence	Protein Group Accessions	Modifications	XCorr	Charge	MH+ [Da]	m/z [Da]	113/113	115/113	117/113	119/113
	High	lGASNLPAGISLPASAk	P10852	N-Term(iTRAQ8plex); K17(iTRAQ8plex)	3.22917	3	2175.29	725.767	1	0.9645	1.03516	1.08372
	High	vAGSPGWVR	P10852	N-Term(iTRAQ8plex)	3.06027	2	1232.7	616.854	1	1.08941	1.16575	1.23455
	High	lLLSTDSAR	P10852	N-Term(iTRAQ8plex)	2.76931	2	1279.75	640.378	1	1.00973	1.135	1.09663
	High	gLVLGPIHk	P10852	N-Term(iTRAQ8plex); K9(iTRAQ8plex)	2.75221	3	1541.99	514.668	1	0.980147	1.15467	1.02727
	High	gQNEDPGSLLTQFR	P10852	N-Term(iTRAQ8plex)	2.03797	2	1865.96	933.483	1	0.967428	1.24011	1.0831
G5E8R3	Pyruvate carboxylase OS=Mus musculus GN=Pcx PE=1 SV=1 - [G5E8R3_MOUSE]	16.4161	5.43	3	5	5	129.618	6.7124	1	1.07205	1.15295	1.14497
	A4	Sequence	Protein Group Accessions	Modifications	XCorr	Charge	MH+ [Da]	m/z [Da]	113/113	115/113	117/113	119/113
	High	aEAEAQAEELSFPR	G5E8R3	N-Term(iTRAQ8plex)	4.17586	2	1851.93	926.469	1	1.08219	1.197	1.14407
	High	dFTATFGPLDSLNTR	G5E8R3	N-Term(iTRAQ8plex)	3.86437	2	1959.01	980.01	1	1.03839	1.09975	1.15127
	High	gTPLDTEVPLER	G5E8R3	N-Term(iTRAQ8plex)	3.27455	2	1630.89	815.951	1	1.06201	1.20561	1.26395
	High	iAEEFEVELER	G5E8R3	N-Term(iTRAQ8plex)	2.57674	2	1667.88	834.444	1	0.917787	1.02676	1.14587
	High	vFDYSEYWEGAR	G5E8R3	N-Term(iTRAQ8plex)	2.52455	2	1825.86	913.434	1	1.11364	1.17045	1.06157
Q921I1	Serotransferrin OS=Mus musculus GN=Tf PE=1 SV=1 - [TRFE_MOUSE]	5.70013	5.88	3	4	4	76.6737	7.18115	1	0.994219	1.14988	1.0082
	A4	Sequence	Protein Group Accessions	Modifications	XCorr	Charge	MH+ [Da]	m/z [Da]	113/113	115/113	117/113	119/113
	High	lYLGHNYVTAIR	Q921I1	N-Term(iTRAQ8plex)	3.52775	3	1723.97	575.327	1	0.994219	1.20528	1.20009
	High	gYYAVAVVk	Q921I1	N-Term(iTRAQ8plex); K9(iTRAQ8plex)	2.17238	2	1577.94	789.474	1	0.870246	0.941053	0.966338
	High	dFQLFSSPLGk	Q921I1	N-Term(iTRAQ8plex); K11(iTRAQ8plex)	1.78896	3	1847.05	616.355	1	1.58462	0.577449	0.607973
	High	tVLPPDGPR	Q921I1	N-Term(iTRAQ8plex)	1.52828	2	1255.73	628.367	1	1.32331	1.17653	2.44466
P08553	Neurofilament medium polypeptide OS=Mus musculus GN=Nefm PE=1 SV=4 - [NFM_MOUSE]	32.9949	13.33	2	8	11	95.8586	4.76709	1	0.985741	1.14958	1.12939
	A4	Sequence	Protein Group Accessions	Modifications	XCorr	Charge	MH+ [Da]	m/z [Da]	113/113	115/113	117/113	119/113
	High	lRDDTEAAIR	P08553	N-Term(iTRAQ8plex)	3.89628	3	1463.81	488.607	1	0.985741	1.12895	1.1596
	High	vQSLQDEVAFLR	P08553	N-Term(iTRAQ8plex)	3.6598	2	1708.95	854.978	1	1.08146	1.12984	1.2133
	High	sIELESVR	P08553	N-Term(iTRAQ8plex)	3.20194	2	1236.71	618.857	1	1.06459	1.31443	1.22329
	High	aTLEMVNHEk	P08553	N-Term(iTRAQ8plex); K10(iTRAQ8plex)	3.14906	3	1779.98	593.997	1	0.948338	1.11147	1.06476
	High	lLEGEETR	P46660;P08551;P08553	N-Term(iTRAQ8plex)	2.67899	2	1250.68	625.846
	High	eQLQGLNDR	P46660;P08553	N-Term(iTRAQ8plex)	2.54404	2	1376.74	688.872
	High	eYQDLLNVk	P46660;A0A0A6YWC8;P19246;P08551;P08553	N-Term(iTRAQ8plex); K9(iTRAQ8plex)	2.39848	2	1729.99	865.497
	High	sEMEETLTAIAEELAASAk	P08553	N-Term(iTRAQ8plex); K19(iTRAQ8plex)	2.39411	3	2602.37	868.129	1	0.719201	1.16967	0.95697
	High	sEmEETLTAIAEELAASAk	P08553	N-Term(iTRAQ8plex); M3(Oxidation); K19(iTRAQ8plex)	2.03976	3	2618.35	873.456	1	0.921162	1.00235	1.43939
	High	eEIAEYR	P08553	N-Term(iTRAQ8plex)	1.98928	2	1213.63	607.32	1	1.06021	1.12548	1.11592
	High	vEEHEETFEEk	P08553	N-Term(iTRAQ8plex); K11(iTRAQ8plex)	1.95907	3	2014.01	672.009	1	0.938939	1.17678	1.14302
	High	vSGSPSSGFR	P08553	N-Term(iTRAQ8plex)	1.90498	2	1284.68	642.842	1	1.01158	1.20197	0.998895
Q7TMM9	Tubulin beta-2A chain OS=Mus musculus GN=Tubb2a PE=1 SV=1 - [TBB2A_MOUSE]	163.923	45.39	2	1	16	49.875	4.89404	1	1.05798	1.1441	1.02478
	A4	Sequence	Protein Group Accessions	Modifications	XCorr	Charge	MH+ [Da]	m/z [Da]	113/113	115/113	117/113	119/113
	High	gHYTEGAELVDSVLDVVR	Q7TMM9;Q9CWF2;P68372;P99024;Q9ERD7	N-Term(iTRAQ8plex)	7.21506	3	2263.18	755.065
	High	aILVDLEPGTMDSVR	Q7TMM9;Q9CWF2;P99024;Q9ERD7	N-Term(iTRAQ8plex)	4.76916	2	1920.04	960.523
	High	mSATFIGNSTAIQELFk	Q7TMM9;Q9CWF2;P68372	N-Term(iTRAQ8plex); K17(iTRAQ8plex)	4.58736	3	2466.35	822.787
	High	lHFFMPGFAPLTSR	Q7TMM9;Q9CWF2;Q9D6F9;P68372;P99024	N-Term(iTRAQ8plex)	3.98293	2	1925.04	963.026
	High	lAVNMVPFPR	Q7TMM9;Q9CWF2;Q9D6F9;P68372;P99024;Q9ERD7;A2AQ07	N-Term(iTRAQ8plex)	3.97021	2	1447.84	724.423
	High	iSEQFTAMFR	Q7TMM9;Q9CWF2;Q9D6F9;P68372;P99024;Q9ERD7	N-Term(iTRAQ8plex)	3.86938	2	1533.8	767.403
	High	sGPFGQIFRPDNFVFGQSGAGNNWAk	Q7TMM9;Q9CWF2;Q9D6F9;P68372;P99024	N-Term(iTRAQ8plex); K26(iTRAQ8plex)	3.82593	4	3406.74	852.44
	High	lHFFmPGFAPLTSR	Q7TMM9;Q9CWF2;Q9D6F9;P68372;P99024	N-Term(iTRAQ8plex); M5(Oxidation)	3.60608	3	1941.03	647.683
	High	iREEYPDR	Q7TMM9;Q9CWF2;P68372;P99024;A2AQ07	N-Term(iTRAQ8plex)	3.57653	3	1381.73	461.249
	High	sGPFGQIFR	Q7TMM9;Q9CWF2;Q9D6F9;P68372;P99024	N-Term(iTRAQ8plex)	3.53093	2	1312.73	656.868
	High	eVDEQMLNVQNk	Q7TMM9;Q9CWF2;P68372;P99024	N-Term(iTRAQ8plex); K12(iTRAQ8plex)	3.24374	3	2055.09	685.702
	High	iNVYYNEAAGNk	Q7TMM9	N-Term(iTRAQ8plex); K12(iTRAQ8plex)	3.07766	3	1964.06	655.359	1	1.05798	1.1441	1.02478
	High	nSSYFVEWIPNNVk	Q7TMM9;Q9CWF2;Q9D6F9;P68372;P99024;Q9ERD7	N-Term(iTRAQ8plex); K14(iTRAQ8plex)	3.02501	3	2305.24	769.084
	High	aLTVPELTQQMFDSk	Q7TMM9;Q9CWF2	N-Term(iTRAQ8plex); K15(iTRAQ8plex)	2.96725	3	2316.26	772.76
	High	yLTVAAIFR	Q7TMM9;Q9CWF2	N-Term(iTRAQ8plex)	2.83945	2	1357.81	679.409
	High	ISEQFTAMFR	Q7TMM9;Q9CWF2;Q9D6F9;P68372;P99024;Q9ERD7		2.73673	2	1229.6	615.302
	High	eVDEQmLNVQNk	Q7TMM9;Q9CWF2;P68372;P99024	N-Term(iTRAQ8plex); M6(Oxidation); K12(iTRAQ8plex)	2.67123	3	2071.09	691.034
	High	fPGQLNADLR	Q7TMM9;Q9CWF2;Q9D6F9;P68372;P99024;Q9ERD7;A2AQ07	N-Term(iTRAQ8plex)	2.55141	3	1434.8	478.937
	High	iMNTFSVmPSPk	Q7TMM9;Q9CWF2	N-Term(iTRAQ8plex); M8(Oxidation); K12(iTRAQ8plex)	2.4929	3	1976.08	659.366
	High	lAVNmVPFPR	Q7TMM9;Q9CWF2;Q9D6F9;P68372;P99024;Q9ERD7;A2AQ07	N-Term(iTRAQ8plex); M5(Oxidation)	2.48353	3	1463.83	488.615
	High	aLTVPELTQQmFDSk	Q7TMM9;Q9CWF2	N-Term(iTRAQ8plex); M11(Oxidation); K15(iTRAQ8plex)	2.3469	3	2332.26	778.09
	High	aILVDLEPGTmDSVR	Q7TMM9;Q9CWF2;P99024;Q9ERD7	N-Term(iTRAQ8plex); M11(Oxidation)	2.2064	2	1936.03	968.519
	High	YLTVAAIFR	Q7TMM9;Q9CWF2		1.89019	2	1053.61	527.309
	High	iSEQFTAmFR	Q7TMM9;Q9CWF2;Q9D6F9;P68372;P99024;Q9ERD7	N-Term(iTRAQ8plex); M8(Oxidation)	1.65604	3	1549.79	517.27
	High	LHFFmPGFAPLTSR	Q7TMM9;Q9CWF2;Q9D6F9;P68372;P99024	M5(Oxidation)	1.5009	3	1636.83	546.282
	High	NSSYFVEWIPNNVk	Q7TMM9;Q9CWF2;Q9D6F9;P68372;P99024;Q9ERD7	K14(iTRAQ8plex)	1.27062	2	2001.04	1001.02
P15105	Glutamine synthetase OS=Mus musculus GN=Glul PE=1 SV=6 - [GLNA_MOUSE]	21.6625	9.92	1	3	3	42.0923	7.07861	1	1.06507	1.14186	1.07324
	A4	Sequence	Protein Group Accessions	Modifications	XCorr	Charge	MH+ [Da]	m/z [Da]	113/113	115/113	117/113	119/113
	High	lTGFHETSNINDFSAGVANR	P15105	N-Term(iTRAQ8plex)	5.4447	3	2454.23	818.748	1	1.06507	1.22136	1.02567
	High	dIVEAHYR	P15105	N-Term(iTRAQ8plex)	2.99906	3	1306.7	436.238	1	1.14143	1.20017	1.08472
	High	mGDHLWIAR	P15105	N-Term(iTRAQ8plex)	2.95375	3	1402.75	468.256	1	0.942126	0.980461	0.883396
P48036	Annexin A5 OS=Mus musculus GN=Anxa5 PE=1 SV=1 - [ANXA5_MOUSE]	33.7686	38.87	2	10	10	35.7302	4.95752	1	0.992795	1.14184	1.15614
	A4	Sequence	Protein Group Accessions	Modifications	XCorr	Charge	MH+ [Da]	m/z [Da]	113/113	115/113	117/113	119/113
	High	eTSGNLEQLLLAVVk	P48036	N-Term(iTRAQ8plex); K15(iTRAQ8plex)	4.17804	3	2222.31	741.443	1	0.929887	1.2955	1.33107
	High	gTVTDFPGFDGR	P48036	N-Term(iTRAQ8plex)	3.86052	2	1572.79	786.899	1	1.0474	1.16013	1.22243
	High	gLGTDEDSILNLLTSR	P48036	N-Term(iTRAQ8plex)	3.48948	2	2008.09	1004.55	1	0.863279	0.952163	1.01691
	High	vLTEIIASR	P48036	N-Term(iTRAQ8plex)	2.88577	2	1305.8	653.404	1	1.02923	1.12113	1.20385
	High	fITIFGTR	P48036	N-Term(iTRAQ8plex)	2.76834	2	1258.74	629.876	1	1.02258	1.13385	1.13344
	High	dPDTAIDDAQVELDAQALFQAGELk	P48036	N-Term(iTRAQ8plex); K25(iTRAQ8plex)	2.53417	4	3281.68	821.176	1	0.907781	1.15832	1.2248
	High	tPEELSAIk	P48036	N-Term(iTRAQ8plex); K9(iTRAQ8plex)	2.47481	3	1595.93	532.65	1	1.0312	1.12909	1.13864
	High	dLVDDLk	P48036	N-Term(iTRAQ8plex); K7(iTRAQ8plex)	2.3749	2	1425.83	713.421	1	1.05806	1.20178	1.16952
	High	lYDAYELk	P48036	N-Term(iTRAQ8plex); K8(iTRAQ8plex)	2.08935	3	1622.92	541.644	1	0.855812	0.992968	0.939896
	High	sIPAYLAETLYYAMk	P48036	N-Term(iTRAQ8plex); K15(iTRAQ8plex)	1.60456	3	2342.29	781.436	1	0.64636	0.911705	0.849176
E9Q0U7	Heat shock protein 105 kDa OS=Mus musculus GN=Hsph1 PE=1 SV=1 - [E9Q0U7_MOUSE]	7.25121	3.55	2	2	2	91.62	5.59229	1	0.992764	1.1417	1.13036
	A4	Sequence	Protein Group Accessions	Modifications	XCorr	Charge	MH+ [Da]	m/z [Da]	113/113	115/113	117/113	119/113
	High	aEDVSAIEIVGGATR	E9Q0U7	N-Term(iTRAQ8plex)	3.78334	2	1791.97	896.488	1	1.04363	1.2011	1.16562
	High	aGGIETIANEFSDR	E9Q0U7	N-Term(iTRAQ8plex)	3.46787	2	1783.91	892.458	1	0.944377	1.08523	1.09616
Q922B2	Aspartate--tRNA ligase, cytoplasmic OS=Mus musculus GN=Dars PE=1 SV=2 - [SYDC_MOUSE]	3.26081	5.99	1	2	2	57.1112	6.49365	1	1.0282	1.14146	1.16795
	A4	Sequence	Protein Group Accessions	Modifications	XCorr	Charge	MH+ [Da]	m/z [Da]	113/113	115/113	117/113	119/113
	High	iHDPQLLTER	Q922B2	N-Term(iTRAQ8plex)	3.26081	3	1525.86	509.291	1	1.02115	1.0345	1.06529
	High	lPLQLDDAIRPEVEGEEDGR	Q922B2	N-Term(iTRAQ8plex)	1.97884	3	2555.33	852.448	1	1.0353	1.25948	1.28052
Q00896	Alpha-1-antitrypsin 1-3 OS=Mus musculus GN=Serpina1c PE=1 SV=2 - [A1AT3_MOUSE]	10.7683	6.8	3	3	3	45.7944	5.43994	1	0.98635	1.13962	1.09804
	A4	Sequence	Protein Group Accessions	Modifications	XCorr	Charge	MH+ [Da]	m/z [Da]	113/113	115/113	117/113	119/113
	High	lAQIHFPR	Q00896	N-Term(iTRAQ8plex)	3.24479	3	1285.76	429.26	1	0.978749	1.1305	1.09804
	High	tLmSPLGITR	Q00896	N-Term(iTRAQ8plex); M3(Oxidation)	2.42921	2	1408.81	704.908	1	1.1661	1.20761	1.26001
	High	lSISGEYNLk	Q00896	N-Term(iTRAQ8plex); K10(iTRAQ8plex)	2.16576	3	1732	578.006	1	0.986075	1.07545	0.980418
P10126	Elongation factor 1-alpha 1 OS=Mus musculus GN=Eef1a1 PE=1 SV=3 - [EF1A1_MOUSE]	39.9867	21.86	3	5	10	50.0821	9.01221	1	1.0922	1.13933	1.05454
	A4	Sequence	Protein Group Accessions	Modifications	XCorr	Charge	MH+ [Da]	m/z [Da]	113/113	115/113	117/113	119/113
	High	tHINIVVIGHVDSGk	P10126;P62631	N-Term(iTRAQ8plex); K15(iTRAQ8plex)	4.9165	4	2197.28	550.076
	High	IGGIGTVPVGR	P10126;P62631		3.62562	2	1025.61	513.309
	High	vETGVLkPGMVVTFAPVNVTTEVk	P10126	N-Term(iTRAQ8plex); K7(iTRAQ8plex); K24(iTRAQ8plex)	3.56886	4	3427.98	857.751	1	0.902771	1.02676	0.950146
	High	iGGIGTVPVGR	P10126;P62631	N-Term(iTRAQ8plex)	3.53904	2	1329.81	665.41
	High	yYVTIIDAPGHR	P10126	N-Term(iTRAQ8plex)	3.41136	3	1708.93	570.314	1	1.0922	1.11538	0.934106
	High	vETGVLkPGmVVTFAPVNVTTEVk	P10126	N-Term(iTRAQ8plex); K7(iTRAQ8plex); M10(Oxidation); K24(iTRAQ8plex)	3.27446	4	3443.95	861.742	1	1.04959	1.08885	1.1014
	High	qTVAVGVIk	P10126;P62631	N-Term(iTRAQ8plex); K9(iTRAQ8plex)	3.14454	2	1522.97	761.988
	High	rYEEIVk	P10126	N-Term(iTRAQ8plex); K7(iTRAQ8plex)	2.94384	3	1544.92	515.644	1	1.14678	1.37209	1.16885
	High	qLIVGVNk	P10126;P62631	N-Term(iTRAQ8plex); K8(iTRAQ8plex)	2.56057	2	1478.94	739.975
	High	eVSTYIk	P10126	N-Term(iTRAQ8plex); K7(iTRAQ8plex)	2.53233	2	1447.86	724.432	1	1.20339	1.27214	1.05454
	High	yEEIVk	P10126	N-Term(iTRAQ8plex); K6(iTRAQ8plex)	2.28694	2	1388.82	694.914	1	1.09325	1.20168	1.09389
	High	lPLQDVYk	P10126;P62631	N-Term(iTRAQ8plex); K8(iTRAQ8plex)	2.14109	2	1583.95	792.48
B1AQW2	Microtubule-associated protein OS=Mus musculus GN=Mapt PE=1 SV=1 - [B1AQW2_MOUSE]	6.52157	11.28	4	4	4	40.8671	9.64209	1	1.06917	1.13855	1.0373
	A4	Sequence	Protein Group Accessions	Modifications	XCorr	Charge	MH+ [Da]	m/z [Da]	113/113	115/113	117/113	119/113
	High	iGSLDNITHVPGGGNk	B1AQW2	N-Term(iTRAQ8plex); K16(iTRAQ8plex)	2.96649	3	2187.23	729.748	1	1.07902	1.26255	1.07785
	High	iGSTENLk	B1AQW2	N-Term(iTRAQ8plex); K8(iTRAQ8plex)	1.89002	2	1469.87	735.44	1	1.05941	1.02674	0.998282
	High	tDHGAEIVYk	B1AQW2	N-Term(iTRAQ8plex); K10(iTRAQ8plex)	1.88683	3	1740.96	580.993	1	1.26238	1.82454	1.39329
	High	tPSLPTPPTR	B1AQW2	N-Term(iTRAQ8plex)	1.66506	2	1370.79	685.899	1	1.05754	0.917193	0.923148
Q61885	Myelin-oligodendrocyte glycoprotein OS=Mus musculus GN=Mog PE=1 SV=1 - [MOG_MOUSE]	46.2998	36.99	3	10	10	28.2528	7.95752	1	1.05227	1.13436	1.06582
	A4	Sequence	Protein Group Accessions	Modifications	XCorr	Charge	MH+ [Da]	m/z [Da]	113/113	115/113	117/113	119/113
	High	dHSYQEEAAMELk	Q61885	N-Term(iTRAQ8plex); K13(iTRAQ8plex)	5.22711	3	2159.08	720.365	1	1.09496	1.1136	1.01423
	High	rLAGQFLEELR	Q61885	N-Term(iTRAQ8plex)	4.50082	3	1635.95	545.987	1	0.72638	0.761103	0.797578
	High	lAGQFLEELR	Q61885	N-Term(iTRAQ8plex)	3.44399	2	1479.84	740.426	1	1.09193	1.2437	1.18116
	High	aEVENLHR	Q61885	N-Term(iTRAQ8plex)	3.4325	3	1271.7	424.57	1	1.41879	0.876352	0.806731
	High	dQDAEQAPEYR	Q61885	N-Term(iTRAQ8plex)	3.08442	2	1625.76	813.386	1	0.948508	1.12862	1.13095
	High	vIGPGYPIR	Q61885	N-Term(iTRAQ8plex)	2.96486	2	1275.77	638.388	1	0.949464	1.08652	1.02744
	High	fSDEGGYTcFFR	Q61885	N-Term(iTRAQ8plex); C9(Carbamidomethyl)	2.94105	2	1789.81	895.408	1	1.04836	1.13131	1.0619
	High	LAGQFLEELR	Q61885		2.76227	2	1175.64	588.324
	High	eTISEGk	Q61885	N-Term(iTRAQ8plex); K7(iTRAQ8plex)	2.74874	2	1371.79	686.398	1	1.14431	1.2342	1.08228
	High	aLVGDEAELPcR	Q61885	N-Term(iTRAQ8plex); C11(Carbamidomethyl)	2.57799	2	1633.85	817.427	1	1.0326	1.15888	1.07511
	High	tFDPHFLR	Q61885	N-Term(iTRAQ8plex)	2.22992	2	1336.73	668.867	1	1.04444	1.08828	1.04187
Q6IRU5	Clathrin light chain B OS=Mus musculus GN=Cltb PE=1 SV=1 - [CLCB_MOUSE]	4.20965	16.59	2	3	3	25.1562	4.62744	1	1.00271	1.13205	1.11784
	A4	Sequence	Protein Group Accessions	Modifications	XCorr	Charge	MH+ [Da]	m/z [Da]	113/113	115/113	117/113	119/113
	High	lTQEPESIR	Q6IRU5	N-Term(iTRAQ8plex)	2.14983	2	1376.76	688.885	1	1.00271	1.03405	0.984485
	High	vTEQEWR	Q6IRU5	N-Term(iTRAQ8plex)	2.05983	2	1251.66	626.332	1	1.0933	1.13205	1.13866
	High	aFYQQPDADTIGYVASEEAFVk	Q6IRU5	N-Term(iTRAQ8plex); K22(iTRAQ8plex)	1.65791	3	3057.55	1019.86	1	0.985515	1.19716	1.11784
Q9CR95	Adaptin ear-binding coat-associated protein 1 OS=Mus musculus GN=Necap1 PE=1 SV=2 - [NECP1_MOUSE]	3.72826	8.73	1	3	3	29.6211	6.37939	1	1.07556	1.13116	1.08036
	A4	Sequence	Protein Group Accessions	Modifications	XCorr	Charge	MH+ [Da]	m/z [Da]	113/113	115/113	117/113	119/113
	High	lDQPDWTGR	Q9CR95	N-Term(iTRAQ8plex)	2.02474	2	1391.73	696.37	1	1.14035	1.13116	1.08036
	High	lDLGFk	Q9CR95	N-Term(iTRAQ8plex); K6(iTRAQ8plex)	1.70351	2	1300.8	650.904	1	0.29666	0.302657	0.286222
	High	lSIGNITAk	Q9CR95	N-Term(iTRAQ8plex); K9(iTRAQ8plex)	1.54647	2	1524.95	762.977	1	1.07556	1.16627	1.09928
P68372	Tubulin beta-4B chain OS=Mus musculus GN=Tubb4b PE=1 SV=1 - [TBB4B_MOUSE]	159.773	45.39	2	1	16	49.799	4.89404	1	1.04079	1.13096	1.09086
	A4	Sequence	Protein Group Accessions	Modifications	XCorr	Charge	MH+ [Da]	m/z [Da]	113/113	115/113	117/113	119/113
	High	gHYTEGAELVDSVLDVVR	Q7TMM9;Q9CWF2;P68372;P99024;Q9ERD7	N-Term(iTRAQ8plex)	7.21506	3	2263.18	755.065
	High	mSATFIGNSTAIQELFk	Q7TMM9;Q9CWF2;P68372	N-Term(iTRAQ8plex); K17(iTRAQ8plex)	4.58736	3	2466.35	822.787
	High	aVLVDLEPGTMDSVR	Q9D6F9;P68372	N-Term(iTRAQ8plex)	4.04772	2	1906.02	953.514
	High	lHFFMPGFAPLTSR	Q7TMM9;Q9CWF2;Q9D6F9;P68372;P99024	N-Term(iTRAQ8plex)	3.98293	2	1925.04	963.026
	High	lAVNMVPFPR	Q7TMM9;Q9CWF2;Q9D6F9;P68372;P99024;Q9ERD7;A2AQ07	N-Term(iTRAQ8plex)	3.97021	2	1447.84	724.423
	High	iSEQFTAMFR	Q7TMM9;Q9CWF2;Q9D6F9;P68372;P99024;Q9ERD7	N-Term(iTRAQ8plex)	3.86938	2	1533.8	767.403
	High	sGPFGQIFRPDNFVFGQSGAGNNWAk	Q7TMM9;Q9CWF2;Q9D6F9;P68372;P99024	N-Term(iTRAQ8plex); K26(iTRAQ8plex)	3.82593	4	3406.74	852.44
	High	lHFFmPGFAPLTSR	Q7TMM9;Q9CWF2;Q9D6F9;P68372;P99024	N-Term(iTRAQ8plex); M5(Oxidation)	3.60608	3	1941.03	647.683
	High	iREEYPDR	Q7TMM9;Q9CWF2;P68372;P99024;A2AQ07	N-Term(iTRAQ8plex)	3.57653	3	1381.73	461.249
	High	sGPFGQIFR	Q7TMM9;Q9CWF2;Q9D6F9;P68372;P99024	N-Term(iTRAQ8plex)	3.53093	2	1312.73	656.868
	High	eVDEQMLNVQNk	Q7TMM9;Q9CWF2;P68372;P99024	N-Term(iTRAQ8plex); K12(iTRAQ8plex)	3.24374	3	2055.09	685.702
	High	yLTVAAVFR	Q9D6F9;P68372;P99024	N-Term(iTRAQ8plex)	3.12487	2	1343.8	672.401
	High	iNVYYNEATGGk	P68372	N-Term(iTRAQ8plex); K12(iTRAQ8plex)	3.05833	3	1937.05	646.355	1	1.04079	1.13096	1.09086
	High	nSSYFVEWIPNNVk	Q7TMM9;Q9CWF2;Q9D6F9;P68372;P99024;Q9ERD7	N-Term(iTRAQ8plex); K14(iTRAQ8plex)	3.02501	3	2305.24	769.084
	High	ISEQFTAMFR	Q7TMM9;Q9CWF2;Q9D6F9;P68372;P99024;Q9ERD7		2.73673	2	1229.6	615.302
	High	eVDEQmLNVQNk	Q7TMM9;Q9CWF2;P68372;P99024	N-Term(iTRAQ8plex); M6(Oxidation); K12(iTRAQ8plex)	2.67123	3	2071.09	691.034
	High	fPGQLNADLR	Q7TMM9;Q9CWF2;Q9D6F9;P68372;P99024;Q9ERD7;A2AQ07	N-Term(iTRAQ8plex)	2.55141	3	1434.8	478.937
	High	iMNTFSVVPSPk	Q9D6F9;P68372;P99024;Q9ERD7	N-Term(iTRAQ8plex); K12(iTRAQ8plex)	2.48411	2	1928.11	964.557
	High	lAVNmVPFPR	Q7TMM9;Q9CWF2;Q9D6F9;P68372;P99024;Q9ERD7;A2AQ07	N-Term(iTRAQ8plex); M5(Oxidation)	2.48353	3	1463.83	488.615
	High	aLTVPELTQQMFDAk	Q9D6F9;P68372;Q9ERD7	N-Term(iTRAQ8plex); K15(iTRAQ8plex)	2.44504	3	2300.26	767.425
	High	aLTVPELTQQmFDAk	Q9D6F9;P68372;Q9ERD7	N-Term(iTRAQ8plex); M11(Oxidation); K15(iTRAQ8plex)	2.13369	3	2316.27	772.761
	High	IMNTFSVVPSPk	Q9D6F9;P68372;P99024;Q9ERD7	K12(iTRAQ8plex)	2.12805	2	1623.91	812.456
	High	aVLVDLEPGTmDSVR	Q9D6F9;P68372	N-Term(iTRAQ8plex); M11(Oxidation)	2.04002	2	1922.01	961.511
	High	ImNTFSVVPSPk	Q9D6F9;P68372;P99024;Q9ERD7	M2(Oxidation); K12(iTRAQ8plex)	2.00982	2	1639.9	820.452
	High	iSEQFTAmFR	Q7TMM9;Q9CWF2;Q9D6F9;P68372;P99024;Q9ERD7	N-Term(iTRAQ8plex); M8(Oxidation)	1.65604	3	1549.79	517.27
	High	LHFFmPGFAPLTSR	Q7TMM9;Q9CWF2;Q9D6F9;P68372;P99024	M5(Oxidation)	1.5009	3	1636.83	546.282
	High	NSSYFVEWIPNNVk	Q7TMM9;Q9CWF2;Q9D6F9;P68372;P99024;Q9ERD7	K14(iTRAQ8plex)	1.27062	2	2001.04	1001.02
Q99KI0	Aconitate hydratase, mitochondrial OS=Mus musculus GN=Aco2 PE=1 SV=1 - [ACON_MOUSE]	136.109	40.13	1	29	29	85.41	7.92822	1	1.02576	1.12923	1.03133
	A4	Sequence	Protein Group Accessions	Modifications	XCorr	Charge	MH+ [Da]	m/z [Da]	113/113	115/113	117/113	119/113
	High	nDANPETHAFVTSPEIVTALAIAGTLk	Q99KI0	N-Term(iTRAQ8plex); K27(iTRAQ8plex)	5.99932	4	3388.85	847.968	1	1.17471	1.24718	1.36452
	High	vAMSHFEPSEYIR	Q99KI0	N-Term(iTRAQ8plex)	4.63929	3	1869.94	623.984	1	0.923301	1.01022	0.950166
	High	sQFTITPGSEQIR	Q99KI0	N-Term(iTRAQ8plex)	4.3361	2	1767.95	884.477	1	1.02615	1.0633	1.10134
	High	vAmSHFEPSEYIR	Q99KI0	N-Term(iTRAQ8plex); M3(Oxidation)	3.98859	3	1885.94	629.317	1	1.03835	1.13224	1.03384
	High	dINQEVYNFLATAGAk	Q99KI0	N-Term(iTRAQ8plex); K16(iTRAQ8plex)	3.81018	3	2362.28	788.098	1	0.936015	1.25008	1.00922
	High	iVYGHLDDPANQEIER	Q99KI0	N-Term(iTRAQ8plex)	3.79691	3	2173.11	725.043	1	1.27259	1.38927	1.14047
	High	wVVIGDENYGEGSSR	Q99KI0	N-Term(iTRAQ8plex)	3.70314	2	1971.97	986.487	1	1.04156	1.23956	1.14078
	High	sDFDPGQDTYQHPPk	Q99KI0	N-Term(iTRAQ8plex); K15(iTRAQ8plex)	3.52368	3	2340.16	780.725	1	1.54229	1.63112	1.14064
	High	lTGSLSGWTSPk	Q99KI0	N-Term(iTRAQ8plex); K12(iTRAQ8plex)	3.17353	2	1842.05	921.528	1	0.93197	0.966639	0.943759
	High	lTIQGLk	Q99KI0	N-Term(iTRAQ8plex); K7(iTRAQ8plex)	3.14695	2	1380.9	690.952	1	1.08196	1.13135	1.00004
	High	lNRPLTLSEk	Q99KI0	N-Term(iTRAQ8plex); K10(iTRAQ8plex)	3.14251	4	1779.09	445.528	1	0.990969	0.987457	0.954481
	High	tDIANLAEEFk	Q99KI0	N-Term(iTRAQ8plex); K11(iTRAQ8plex)	3.08762	3	1859.03	620.349	1	1.00095	1.13376	1.04806
	High	dGYAQILR	Q99KI0	N-Term(iTRAQ8plex)	3.0775	2	1239.7	620.351	1	1.04228	1.08168	1.12083
	High	lEAPDADELPR	Q99KI0	N-Term(iTRAQ8plex)	3.06099	2	1529.8	765.405	1	1.00749	1.05654	1.03892
	High	fkLEAPDADELPR	Q99KI0	N-Term(iTRAQ8plex); K2(iTRAQ8plex)	2.97847	3	2109.17	703.728	1	1.05189	1.13581	1.06065
	High	nAVTQEFGPVPDTAR	Q99KI0	N-Term(iTRAQ8plex)	2.87368	2	1905.98	953.494	1	1.00565	0.944379	1.00539
	High	eGWPLDIR	Q99KI0	N-Term(iTRAQ8plex)	2.86984	2	1289.71	645.359	1	1.03619	1.13382	1.08832
	High	qALAHGLk	Q99KI0	N-Term(iTRAQ8plex); K8(iTRAQ8plex)	2.83615	3	1445.9	482.637	1	1.02576	1.00145	0.96319
	High	nTIVTSYNR	Q99KI0	N-Term(iTRAQ8plex)	2.8346	2	1371.75	686.377	1	1.10524	1.12923	0.989407
	High	dLEDLQILIk	Q99KI0	N-Term(iTRAQ8plex); K10(iTRAQ8plex)	2.82835	3	1808.09	603.369	1	1.1152	1.39107	1.1766
	High	vDVSPTSQR	Q99KI0	N-Term(iTRAQ8plex)	2.7128	2	1292.71	646.856	1	0.903921	0.970237	1.0039
	High	fNPETDFLTGk	Q99KI0	N-Term(iTRAQ8plex); K11(iTRAQ8plex)	2.63276	2	1877.03	939.017	1	0.966327	1.02193	1.00249
	High	eHAALEPR	Q99KI0	N-Term(iTRAQ8plex)	2.61794	2	1226.68	613.843	1	1.02047	0.935613	0.931952
	High	dFAPGkPLk	Q99KI0	N-Term(iTRAQ8plex); K6(iTRAQ8plex); K9(iTRAQ8plex)	2.38178	3	1885.16	629.058	1	1.04946	1.07849	0.975263
	High	qGLLPLTFADPSDYNk	Q99KI0	N-Term(iTRAQ8plex); K16(iTRAQ8plex)	2.37911	3	2387.3	796.438	1	0.937197	0.950118	1.05314
	High	yGVGFWR	Q99KI0	N-Term(iTRAQ8plex)	2.30185	2	1188.64	594.825	1	1.11379	1.25701	1.12206
	High	lQLLEPFDk	Q99KI0	N-Term(iTRAQ8plex); K9(iTRAQ8plex)	2.2195	2	1711.01	856.01	1	0.996899	1.14823	1.10766
	High	lQLLEPFDkWDGk	Q99KI0	N-Term(iTRAQ8plex); K9(iTRAQ8plex); K13(iTRAQ8plex)	2.07323	4	2501.44	626.115	1	0.931446	1.24088	1.15566
	High	yDLLEk	Q99KI0	N-Term(iTRAQ8plex); K6(iTRAQ8plex)	1.99316	2	1388.82	694.912	1	1.06053	1.12882	1.03026
	High	vAGILTVk	Q99KI0	N-Term(iTRAQ8plex); K8(iTRAQ8plex)	1.90575	3	1408.93	470.314	1	0.528247	3.33467	0.445383
P20917	Myelin-associated glycoprotein OS=Mus musculus GN=Mag PE=1 SV=2 - [MAG_MOUSE]	18.9548	11.02	4	6	6	69.2158	5.09717	1	1.05569	1.12752	1.20718
	A4	Sequence	Protein Group Accessions	Modifications	XCorr	Charge	MH+ [Da]	m/z [Da]	113/113	115/113	117/113	119/113
	High	lREDEGTWVQVSLLHFVPTR	P20917	N-Term(iTRAQ8plex)	6.13402	4	2686.46	672.369	1	0.912838	1.07022	1.08593
	High	sNPEPSVAFELPSR	P20917	N-Term(iTRAQ8plex)	4.20108	2	1833.96	917.484	1	1.02095	1.27128	1.20253
	High	sGLLLTSILTIR	P20917	N-Term(iTRAQ8plex)	3.83117	2	1591.01	796.007	1	0.780103	0.860286	1.11005
	High	lLGDLGLR	P20917	N-Term(iTRAQ8plex)	2.52395	2	1160.73	580.867	1	1.06162	1.21389	1.20718
	High	eFVYSER	P20917	N-Term(iTRAQ8plex)	2.2646	2	1233.64	617.322	1	1.12451	1.30414	1.24593
	High	fDFPDELR	P20917	N-Term(iTRAQ8plex)	1.08054	2	1342.69	671.848	1	1.40993	1.06573	1.2081
F8WIT2	Annexin OS=Mus musculus GN=Anxa6 PE=1 SV=1 - [F8WIT2_MOUSE]	16.6517	8.25	2	5	5	75.241	5.5542	1	0.987481	1.12643	1.05679
	A4	Sequence	Protein Group Accessions	Modifications	XCorr	Charge	MH+ [Da]	m/z [Da]	113/113	115/113	117/113	119/113
	High	gIGTDEATIIDIVTHR	F8WIT2	N-Term(iTRAQ8plex)	5.69423	3	2015.1	672.371	1	0.975145	1.15888	1.22609
	High	sEISGDLAR	F8WIT2	N-Term(iTRAQ8plex)	3.08799	2	1251.68	626.345	1	1.01469	1.09624	1.01013
	High	sTPEYFAER	F8WIT2	N-Term(iTRAQ8plex)	2.79387	2	1403.7	702.356	1	0.997402	1.11637	1.05188
	High	tNEQMHQLVAAYk	F8WIT2	N-Term(iTRAQ8plex); K13(iTRAQ8plex)	1.72988	3	2141.15	714.388	1	1.02703	1.11793	1.22159
	High	lVFDEYLk	F8WIT2	N-Term(iTRAQ8plex); K8(iTRAQ8plex)	1.38794	3	1634.95	545.656	1	0.787729	1.04264	0.851423
P14094	Sodium/potassium-transporting ATPase subunit beta-1 OS=Mus musculus GN=Atp1b1 PE=1 SV=1 - [AT1B1_MOUSE]	24.6077	17.76	2	5	5	35.172	8.646	1	1.05339	1.12249	0.994054
	A4	Sequence	Protein Group Accessions	Modifications	XCorr	Charge	MH+ [Da]	m/z [Da]	113/113	115/113	117/113	119/113
	High	sYEAYVLNIIR	P14094	N-Term(iTRAQ8plex)	4.28303	2	1644.92	822.965	1	1.02849	1.04895	1.03072
	High	tEISFRPNDPk	P14094	N-Term(iTRAQ8plex); K11(iTRAQ8plex)	3.30445	3	1912.07	638.027	1	1.05339	1.03806	0.942789
	High	vAPPGLTQIPQIQk	P14094	N-Term(iTRAQ8plex); K14(iTRAQ8plex)	2.94348	3	2098.28	700.098	1	1.10581	1.19135	0.980677
	High	fIWNSEk	P14094	N-Term(iTRAQ8plex); K7(iTRAQ8plex)	2.43819	2	1531.86	766.436	1	0.778086	0.752365	0.643462
	High	aYGENIGYSEk	P14094	N-Term(iTRAQ8plex); K11(iTRAQ8plex)	2.41585	3	1838.97	613.66	1	1.12034	1.28084	1.01117
Q8VDQ8	NAD-dependent protein deacetylase sirtuin-2 OS=Mus musculus GN=Sirt2 PE=1 SV=2 - [SIR2_MOUSE]	16.2415	12.08	1	5	5	43.2284	5.35107	1	1.01703	1.1223	1.13299
	A4	Sequence	Protein Group Accessions	Modifications	XCorr	Charge	MH+ [Da]	m/z [Da]	113/113	115/113	117/113	119/113
	High	nLFTQTLGLGSQk	Q8VDQ8	N-Term(iTRAQ8plex); K13(iTRAQ8plex)	3.63102	3	2015.17	672.394	1	1.33117	1.30373	1.15827
	High	lLDELTLEGVTR	Q8VDQ8	N-Term(iTRAQ8plex)	3.47198	2	1662.95	831.981	1	1.03096	1.22945	1.15891
	High	iFSEATPR	Q8VDQ8	N-Term(iTRAQ8plex)	2.58326	2	1224.68	612.846	1	1.04055	1.05591	1.04486
	High	eLEDLVR	Q8VDQ8	N-Term(iTRAQ8plex)	2.3299	2	1177.67	589.34	1	1.00329	1.0032	1.10592
	High	aPLATPR	Q8VDQ8	N-Term(iTRAQ8plex)	1.91308	2	1029.63	515.318	1	0.99015	1.13116	1.15591
P16330	2',3'-cyclic-nucleotide 3'-phosphodiesterase OS=Mus musculus GN=Cnp PE=1 SV=3 - [CN37_MOUSE]	95.9773	43.1	1	17	17	47.0935	8.96826	1	1.0297	1.12138	1.04567
	A4	Sequence	Protein Group Accessions	Modifications	XCorr	Charge	MH+ [Da]	m/z [Da]	113/113	115/113	117/113	119/113
	High	gGSQGEAVGELPR	P16330	N-Term(iTRAQ8plex)	4.69265	2	1560.83	780.918	1	1.0297	1.12138	1.17299
	High	aGQVFLEELGNHk	P16330	N-Term(iTRAQ8plex); K13(iTRAQ8plex)	4.04737	3	2050.15	684.053	1	1.01554	1.13372	1.09401
	High	ekPELQFPFLQDEDTVATLHEck	P16330	N-Term(iTRAQ8plex); K2(iTRAQ8plex); C22(Carbamidomethyl); K23(iTRAQ8plex)	4.03078	4	3686.95	922.493	1	1.03276	1.08442	1.0356
	High	ekLELVSYFGk	P16330	N-Term(iTRAQ8plex); K2(iTRAQ8plex); K11(iTRAQ8plex)	3.85542	4	2225.32	557.086	1	0.71008	0.857375	0.691255
	High	vLVLDDTNHER	P16330	N-Term(iTRAQ8plex)	3.72494	2	1614.87	807.938	1	1.0322	1.13315	1.09912
	High	lSISALFVTPk	P16330	N-Term(iTRAQ8plex); K11(iTRAQ8plex)	3.19083	2	1784.11	892.558	1	0.974358	1.31938	1.08729
	High	aIFTGYYGk	P16330	N-Term(iTRAQ8plex); K9(iTRAQ8plex)	3.1156	2	1627.92	814.463	1	1.00109	1.04632	0.915382
	High	gkPVPIHGSR	P16330	N-Term(iTRAQ8plex); K2(iTRAQ8plex)	2.99381	4	1656	414.757	1	0.846839	0.830583	1.08267
	High	nQWQLSADDLk	P16330	N-Term(iTRAQ8plex); K11(iTRAQ8plex)	2.97949	3	1926.04	642.686	1	1.05821	1.08797	1.22899
	High	aAGAEEYAQQEVVk	P16330	N-Term(iTRAQ8plex); K14(iTRAQ8plex)	2.97176	3	2101.14	701.05	1	1.05618	1.0928	1.11958
	High	lDEDLAGYcR	P16330	N-Term(iTRAQ8plex); C9(Carbamidomethyl)	2.92524	2	1515.73	758.371	1	1.04388	1.12495	1.06198
	High	hFISGDEPk	P16330	N-Term(iTRAQ8plex); K9(iTRAQ8plex)	2.90335	3	1637.9	546.639	1	0.788653	0.892913	0.701831
	High	aDFSEAYk	P16330	N-Term(iTRAQ8plex); K8(iTRAQ8plex)	2.66325	2	1538.82	769.915	1	1.08584	1.30012	1.0823
	High	lELVSYFGk	P16330	N-Term(iTRAQ8plex); K9(iTRAQ8plex)	2.61158	3	1663.98	555.333	1	0.826669	1.00865	0.874994
	High	wMLSLTk	P16330	N-Term(iTRAQ8plex); K7(iTRAQ8plex)	2.53861	2	1486.88	743.946	1	0.963851	1.05926	0.968203
	High	mVSADAYk	P16330	N-Term(iTRAQ8plex); K8(iTRAQ8plex)	2.0025	3	1492.81	498.275	1	0.841064	0.828987	0.90354
	High	wmLSLTk	P16330	N-Term(iTRAQ8plex); M2(Oxidation); K7(iTRAQ8plex)	1.54104	3	1502.88	501.632	1	0.288303	0.517016	0.29639
	High	dFLPLYFGWFLTk	P16330	N-Term(iTRAQ8plex); K13(iTRAQ8plex)	1.48262	3	2255.26	752.426	1	0.21912	0.509195	0.339167
Q9Z2I9	Succinyl-CoA ligase [ADP-forming] subunit beta, mitochondrial OS=Mus musculus GN=Sucla2 PE=1 SV=2 - [SUCB1_MOUSE]	34.7151	27.21	1	11	11	50.0821	7.00537	1	0.986795	1.12103	1.01725
	A4	Sequence	Protein Group Accessions	Modifications	XCorr	Charge	MH+ [Da]	m/z [Da]	113/113	115/113	117/113	119/113
	High	rEYYFAITMER	Q9Z2I9	N-Term(iTRAQ8plex)	5.02448	3	1782.91	594.974	1	0.825557	0.916797	0.995121
	High	sFQGPVLIGSAQGGVNIEDVAAENPEAIVk	Q9Z2I9	N-Term(iTRAQ8plex); K30(iTRAQ8plex)	4.12736	4	3617.97	905.247	1	0.986795	1.12103	1.09954
	High	iFDLQDWSQEDER	Q9Z2I9	N-Term(iTRAQ8plex)	3.91788	2	1984.95	992.981	1	1.00483	1.18939	1.2538
	High	aLIADSGLk	Q9Z2I9	N-Term(iTRAQ8plex); K9(iTRAQ8plex)	3.17883	2	1495.93	748.467	1	1.07939	1.19546	1.1373
	High	iVFSPEEAk	Q9Z2I9	N-Term(iTRAQ8plex); K9(iTRAQ8plex)	2.72469	2	1627.95	814.478	1	0.982195	1.04944	0.954499
	High	gTFTSGLk	Q9Z2I9	N-Term(iTRAQ8plex); K8(iTRAQ8plex)	2.64918	3	1418.84	473.619	1	0.909653	0.938736	1.01556
	High	iNFDSNSAYR	Q9Z2I9	N-Term(iTRAQ8plex)	2.46447	2	1490.75	745.878	1	1.10524	1.36001	1.14428
	High	sSDEAYAIAk	Q9Z2I9	N-Term(iTRAQ8plex); K10(iTRAQ8plex)	2.41841	2	1662.91	831.957	1	1.08431	1.16827	1.1062
	High	aVSSQMIGQk	Q9Z2I9	N-Term(iTRAQ8plex); K10(iTRAQ8plex)	2.01645	3	1656.95	552.987	1	0.994339	0.958745	1.01725
	High	lSEIVTLAk	Q9Z2I9	N-Term(iTRAQ8plex); K9(iTRAQ8plex)	1.99067	3	1581.99	528.003	1	0.763295	0.691043	0.652077
	High	lYNLFLk	Q9Z2I9	N-Term(iTRAQ8plex); K7(iTRAQ8plex)	1.2222	3	1518.95	506.987	1	0.808993	0.808472	0.607185
P16125	L-lactate dehydrogenase B chain OS=Mus musculus GN=Ldhb PE=1 SV=2 - [LDHB_MOUSE]	69.4028	40.42	2	13	14	36.549	6.04932	1	1.04642	1.12013	1.02175
	A4	Sequence	Protein Group Accessions	Modifications	XCorr	Charge	MH+ [Da]	m/z [Da]	113/113	115/113	117/113	119/113
	High	sLADELALVDVLEDk	P16125	N-Term(iTRAQ8plex); K15(iTRAQ8plex)	4.12904	3	2238.26	746.758	1	1.15645	1.23283	1.06896
	High	mVVDSAYEVIk	P16125	N-Term(iTRAQ8plex); K11(iTRAQ8plex)	3.7446	3	1862.05	621.355	1	0.986428	1.03439	1.02138
	High	lkDDEVAQLR	P16125	N-Term(iTRAQ8plex); K2(iTRAQ8plex)	3.70725	3	1795.05	599.02	1	1.13875	1.20457	1.03543
	High	vIGSGcNLDSAR	P06151;P16125	N-Term(iTRAQ8plex); C6(Carbamidomethyl)	3.40795	2	1552.8	776.904
	High	gLTSVINQk	P16125	N-Term(iTRAQ8plex); K9(iTRAQ8plex)	3.35095	2	1567.96	784.482	1	1.07304	1.07644	0.995071
	High	iVVVTAGVR	P16125	N-Term(iTRAQ8plex)	3.23445	2	1217.78	609.395	1	1.07077	1.04791	1.02884
	High	sADTLWDIQk	P16125	N-Term(iTRAQ8plex); K10(iTRAQ8plex)	2.86137	2	1784.99	893	1	1.0484	1.11319	1.02002
	High	lIASVADDEAAVPNNk	P16125	N-Term(iTRAQ8plex); K16(iTRAQ8plex)	2.54659	3	2235.24	745.75	1	0.875669	0.965937	1.01199
	High	nVNVFk	P16125	N-Term(iTRAQ8plex); K6(iTRAQ8plex)	2.54306	2	1328.81	664.907	1	1.21342	1.14487	1.03741
	High	iHPVSTmVk	P16125	N-Term(iTRAQ8plex); M7(Oxidation); K9(iTRAQ8plex)	2.42119	3	1635.96	545.992	1	0.867477	0.95471	0.755854
	High	dDEVAQLR	P16125	N-Term(iTRAQ8plex)	2.35741	2	1249.66	625.335	1	1.10841	1.39608	1.10149
	High	fIIPQIVk	P16125	N-Term(iTRAQ8plex); K8(iTRAQ8plex)	2.31727	2	1566.02	783.512	1	1.04078	1.13033	0.981153
	High	iVADkDYSVTANSk	P16125	N-Term(iTRAQ8plex); K5(iTRAQ8plex); K14(iTRAQ8plex)	2.25621	3	2423.38	808.464	1	1.05485	1.08548	0.93895
	High	yLMAEk	P16125	N-Term(iTRAQ8plex); K6(iTRAQ8plex)	2.01907	2	1362.78	681.895	1	1.01441	1.14248	1.0164
	High	iHPVSTMVk	P16125	N-Term(iTRAQ8plex); K9(iTRAQ8plex)	1.31507	2	1619.97	810.49	1	1.00746	1.1471	1.42858
Q8BWT1	3-ketoacyl-CoA thiolase, mitochondrial OS=Mus musculus GN=Acaa2 PE=1 SV=3 - [THIM_MOUSE]	8.81713	9.32	1	3	3	41.8034	8.08936	1	0.988515	1.11986	1.14223
	A4	Sequence	Protein Group Accessions	Modifications	XCorr	Charge	MH+ [Da]	m/z [Da]	113/113	115/113	117/113	119/113
	High	dFSATDLTEFAAR	Q8BWT1	N-Term(iTRAQ8plex)	3.80507	2	1747.88	874.442	1	1.10916	1.15253	1.24607
	High	iTAHLVHELR	Q8BWT1	N-Term(iTRAQ8plex)	2.67726	3	1492.89	498.302	1	0.842721	0.900556	0.896418
	High	vGVPTETGALTLNR	Q8BWT1	N-Term(iTRAQ8plex)	2.33481	2	1731.99	866.499	1	0.988515	1.11986	1.14223
P30275	Creatine kinase U-type, mitochondrial OS=Mus musculus GN=Ckmt1 PE=1 SV=1 - [KCRU_MOUSE]	30.4058	18.66	2	7	7	46.9742	8.1626	1	1.02431	1.11882	1.08052
	A4	Sequence	Protein Group Accessions	Modifications	XCorr	Charge	MH+ [Da]	m/z [Da]	113/113	115/113	117/113	119/113
	High	sFLIWVNEEDHTR	P30275	N-Term(iTRAQ8plex)	3.75075	3	1950	650.67	1	0.978497	1.04045	0.962493
	High	lYPPSAEYPDLR	P30275	N-Term(iTRAQ8plex)	2.89633	2	1724.91	862.96	1	1.05421	1.30511	1.19787
	High	iPPPLVHSk	P30275	N-Term(iTRAQ8plex); K9(iTRAQ8plex)	2.65979	3	1596	532.671	1	1.03174	1.10215	1.00049
	High	gWEFMWNER	P30275	N-Term(iTRAQ8plex)	2.48191	2	1558.73	779.871	1	0.98015	1.08466	1.08052
	High	gTGGVDTAATGSVFDISNLDR	P30275	N-Term(iTRAQ8plex)	2.35059	3	2357.18	786.399	1	1.04426	1.05237	1.15102
	High	gIWHNNEk	P30275	N-Term(iTRAQ8plex); K8(iTRAQ8plex)	2.10144	3	1605.89	535.968	1	1.10992	1.23002	1.23743
	High	vISMEk	P30275	N-Term(iTRAQ8plex); K6(iTRAQ8plex)	1.99003	2	1314.78	657.896	1	0.983535	1.09621	1.05782
	High	gWEFmWNER	P30275	N-Term(iTRAQ8plex); M5(Oxidation)	1.73123	2	1574.73	787.869	1	1.01447	1.2217	1.19986
Q9D023	Mitochondrial pyruvate carrier 2 OS=Mus musculus GN=Mpc2 PE=1 SV=1 - [MPC2_MOUSE]	3.95329	17.32	1	2	2	14.2766	10.6089	1	0.994957	1.11844	1.05803
	A4	Sequence	Protein Group Accessions	Modifications	XCorr	Charge	MH+ [Da]	m/z [Da]	113/113	115/113	117/113	119/113
	High	lRPLYNHPAGPR	Q9D023	N-Term(iTRAQ8plex)	3.95329	4	1694.97	424.499	1	1.11481	1.25425	1.10262
	High	tVFFWAPImk	Q9D023	N-Term(iTRAQ8plex); M9(Oxidation); K10(iTRAQ8plex)	1.44272	3	1864.06	622.023	1	0.887991	0.997328	1.01526
Q9D3D9	ATP synthase subunit delta, mitochondrial OS=Mus musculus GN=Atp5d PE=1 SV=1 - [ATPD_MOUSE]	12.6542	13.69	1	2	2	17.5891	5.08447	1	1.06538	1.11831	1.07404
	A4	Sequence	Protein Group Accessions	Modifications	XCorr	Charge	MH+ [Da]	m/z [Da]	113/113	115/113	117/113	119/113
	High	aQSELSGAADEAAR	Q9D3D9	N-Term(iTRAQ8plex)	4.4561	2	1679.85	840.426	1	1.09405	1.25657	1.12654
	High	iEANEALVk	Q9D3D9	N-Term(iTRAQ8plex); K9(iTRAQ8plex)	3.04413	2	1594.96	797.982	1	1.04597	0.995259	1.05007
P20108	Thioredoxin-dependent peroxide reductase, mitochondrial OS=Mus musculus GN=Prdx3 PE=1 SV=1 - [PRDX3_MOUSE]	7.13324	10.51	1	3	3	28.1094	7.57666	1	1.04791	1.11666	1.03866
	A4	Sequence	Protein Group Accessions	Modifications	XCorr	Charge	MH+ [Da]	m/z [Da]	113/113	115/113	117/113	119/113
	High	eLSLDDFk	P20108	N-Term(iTRAQ8plex); K8(iTRAQ8plex)	2.50997	2	1574.88	787.944	1	1.11278	1.15352	1.06761
	High	sVEETLR	P20108	N-Term(iTRAQ8plex)	2.49466	2	1137.64	569.321	1	1.00044	1.09138	0.990476
	High	gLFIIDPNGVVk	P20108	N-Term(iTRAQ8plex); K12(iTRAQ8plex)	1.96192	3	1880.14	627.385	1	0.9006	0.971445	1.03415
P97315	Cysteine and glycine-rich protein 1 OS=Mus musculus GN=Csrp1 PE=1 SV=3 - [CSRP1_MOUSE]	12.8252	20.73	1	3	3	20.5698	8.57275	1	1.04069	1.11606	1.05655
	A4	Sequence	Protein Group Accessions	Modifications	XCorr	Charge	MH+ [Da]	m/z [Da]	113/113	115/113	117/113	119/113
	High	gYGYGQGAGTLSTDk	P97315	N-Term(iTRAQ8plex); K15(iTRAQ8plex)	4.13393	3	2083.08	695.033	1	1.04069	1.09712	1.0574
	High	gFGFGQGAGALVHSE	P97315	N-Term(iTRAQ8plex)	3.58069	2	1737.88	869.444	1	1.15089	1.15386	1.0658
	High	gLESTTLADk	P97315	N-Term(iTRAQ8plex); K10(iTRAQ8plex)	2.5979	2	1642.94	821.972	1	0.9729	1.11993	1.02573
A7E1Z5	Anion exchange protein OS=Mus musculus GN=Slc4a4 PE=1 SV=1 - [A7E1Z5_MOUSE]	12.9901	6.64	4	6	6	120.387	6.84424	1	0.925087	1.1146	1.01515
	A4	Sequence	Protein Group Accessions	Modifications	XCorr	Charge	MH+ [Da]	m/z [Da]	113/113	115/113	117/113	119/113
	High	lADYYPINSDFk	A7E1Z5	N-Term(iTRAQ8plex); K12(iTRAQ8plex)	2.96229	3	2054.1	685.37	1	0.923156	1.1146	1.01555
	High	hQPDFIYLR	A7E1Z5	N-Term(iTRAQ8plex)	2.81671	2	1492.82	746.912	1	1.05689	1.28157	1.10062
	High	sLADIGk	A7E1Z5	N-Term(iTRAQ8plex); K7(iTRAQ8plex)	2.43396	2	1311.8	656.403	1	1.14046	1.26397	1.08879
	High	eASSLPQLVEMIADHQIETGLLkPDLk	A7E1Z5	N-Term(iTRAQ8plex); K23(iTRAQ8plex); K27(iTRAQ8plex)	2.34582	5	3888.18	778.443	1	0.900589	0.823595	0.939633
	High	fLFILLGPk	A7E1Z5	N-Term(iTRAQ8plex); K9(iTRAQ8plex)	1.71328	3	1656.07	552.695	1	0.762047	0.88481	0.894972
	High	lLLmPLk	A7E1Z5	N-Term(iTRAQ8plex); M4(Oxidation); K7(iTRAQ8plex)	1.55947	3	1451.94	484.651	1	0.851351	0.955914	0.798696
Q5NC80	Nucleoside diphosphate kinase (Fragment) OS=Mus musculus GN=Nme1 PE=1 SV=1 - [Q5NC80_MOUSE]	27.0904	44.88	5	5	5	14.0834	9.08545	1	1.02416	1.11366	1.01156
	A4	Sequence	Protein Group Accessions	Modifications	XCorr	Charge	MH+ [Da]	m/z [Da]	113/113	115/113	117/113	119/113
	High	vMLGETNPADSkPGTIR	Q5NC80	N-Term(iTRAQ8plex); K12(iTRAQ8plex)	5.04976	3	2394.33	798.781	1	0.996054	1.12212	1.05113
	High	tFIAIkPDGVQR	Q5NC80	N-Term(iTRAQ8plex); K6(iTRAQ8plex)	4.02724	3	1953.17	651.727	1	1.10409	1.12315	1.03557
	High	vmLGETNPADSkPGTIR	Q5NC80	N-Term(iTRAQ8plex); M2(Oxidation); K12(iTRAQ8plex)	3.85763	3	2410.31	804.107	1	0.976911	1.05978	0.963092
	High	dRPFFTGLVk	Q5NC80	N-Term(iTRAQ8plex); K10(iTRAQ8plex)	3.70424	3	1788.06	596.69	1	1.05162	1.10805	0.943244
	High	gLVGEIIk	Q5NC80	N-Term(iTRAQ8plex); K8(iTRAQ8plex)	2.8666	3	1436.92	479.646	1	1.04827	1.1283	1.06189
	High	fLQASEDLLk	Q5NC80	N-Term(iTRAQ8plex); K10(iTRAQ8plex)	2.17486	3	1772.03	591.35	1	0.867659	0.898907	0.849764
P67778	Prohibitin OS=Mus musculus GN=Phb PE=1 SV=1 - [PHB_MOUSE]	23.6729	30.88	2	8	8	29.8019	5.75732	1	1.04308	1.11306	1.05477
	A4	Sequence	Protein Group Accessions	Modifications	XCorr	Charge	MH+ [Da]	m/z [Da]	113/113	115/113	117/113	119/113
	High	dLQNVNITLR	P67778	N-Term(iTRAQ8plex)	3.71527	2	1489.86	745.434	1	1.05473	1.19755	1.24562
	High	iLFRPVASQLPR	P67778	N-Term(iTRAQ8plex)	3.665	3	1701.04	567.686	1	1.02141	0.96474	1.02882
	High	fDAGELITQR	P67778	N-Term(iTRAQ8plex)	3.39783	2	1453.79	727.398	1	1.04308	1.12372	1.1746
	High	iYTSIGEDYDER	P67778	N-Term(iTRAQ8plex)	3.03949	2	1764.85	882.931	1	1.03773	1.16765	1.15555
	High	qVSDDLTER	P67778	N-Term(iTRAQ8plex)	2.79067	2	1366.71	683.857	1	1.0549	1.11306	1.05477
	High	vLPSITTEILk	P67778	N-Term(iTRAQ8plex); K11(iTRAQ8plex)	2.75297	3	1822.15	608.053	1	1.05494	1.21888	1.03262
	High	eFTEAVEAk	P67778	N-Term(iTRAQ8plex); K9(iTRAQ8plex)	2.12287	2	1631.9	816.453	1	0.959078	0.999493	0.983859
	High	aAIISAEGDSk	P67778	N-Term(iTRAQ8plex); K11(iTRAQ8plex)	1.95706	3	1669.95	557.322	1	0.937834	1.04541	0.962196
G3UZK4	60S ribosomal protein L18 OS=Mus musculus GN=Rpl18 PE=1 SV=1 - [G3UZK4_MOUSE]	8.1071	25.74	2	3	3	15.2355	11.8101	1	1.09629	1.11169	1.10007
	A4	Sequence	Protein Group Accessions	Modifications	XCorr	Charge	MH+ [Da]	m/z [Da]	113/113	115/113	117/113	119/113
	High	tAVVVGTVTDDVR	G3UZK4	N-Term(iTRAQ8plex)	3.15586	2	1635.92	818.463	1	1.10733	1.11169	1.08712
	High	gTVLLSGPR	G3UZK4	N-Term(iTRAQ8plex)	2.93068	2	1203.73	602.369	1	1.09629	1.12604	1.10007
	High	iLTFDQLALESPk	G3UZK4	N-Term(iTRAQ8plex); K13(iTRAQ8plex)	2.02056	3	2083.22	695.078	1	0.821557	0.93521	1.13519
E9PUX4	60S ribosomal protein L6 OS=Mus musculus GN=Gm5428 PE=3 SV=1 - [E9PUX4_MOUSE]	1.94652	5.41	2	2	2	33.5699	10.6968	1	1.02463	1.11138	1.03416
	A4	Sequence	Protein Group Accessions	Modifications	XCorr	Charge	MH+ [Da]	m/z [Da]	113/113	115/113	117/113	119/113
	High	yYPTEDVPR	E9PUX4	N-Term(iTRAQ8plex)	1.94652	2	1443.74	722.371	1	0.974049	1.08479	1.02053
	High	yEITEQR	E9PUX4	N-Term(iTRAQ8plex)	1.36196	2	1242.66	621.831	1	1.07784	1.13862	1.04797
P0CG49	Polyubiquitin-B OS=Mus musculus GN=Ubb PE=2 SV=1 - [UBB_MOUSE]	16.9653	56.39	12	4	4	34.3475	7.53271	1	1.06529	1.10961	0.953443
	A4	Sequence	Protein Group Accessions	Modifications	XCorr	Charge	MH+ [Da]	m/z [Da]	113/113	115/113	117/113	119/113
	High	tITLEVEPSDTIENVk	P0CG49	N-Term(iTRAQ8plex); K16(iTRAQ8plex)	4.08248	3	2396.33	799.448	1	1.06529	1.04088	0.953443
	High	eSTLHLVLR	P0CG49	N-Term(iTRAQ8plex)	3.80804	3	1371.82	457.945	1	1.11257	1.24288	0.903319
	High	tLSDYNIQk	P0CG49	N-Term(iTRAQ8plex); K9(iTRAQ8plex)	3.04676	2	1689.95	845.481	1	1.13887	1.04251	0.908417
	High	eGIPPDQQR	P0CG49	N-Term(iTRAQ8plex)	2.29273	2	1343.71	672.361	1	1.01068	1.10961	1.06855
G3UVV4	Hexokinase OS=Mus musculus GN=Hk1 PE=1 SV=1 - [G3UVV4_MOUSE]	74.5123	23.66	6	18	18	101.808	6.66846	1	0.990688	1.10819	1.09027
	A4	Sequence	Protein Group Accessions	Modifications	XCorr	Charge	MH+ [Da]	m/z [Da]	113/113	115/113	117/113	119/113
	High	sIPDGTEHGDFLALDLGGTNFR	G3UVV4	N-Term(iTRAQ8plex)	5.13627	3	2636.31	879.442	1	0.976736	1.16379	1.20191
	High	sANLVAATLGAILNR	G3UVV4	N-Term(iTRAQ8plex)	4.01826	3	1788.07	596.694	1	0.747979	0.863546	0.871933
	High	gDFIALDLGGSSFR	G3UVV4	N-Term(iTRAQ8plex)	3.96872	2	1758.94	879.973	1	1.10874	1.36918	1.37503
	High	gAALITAVGVR	G3UVV4	N-Term(iTRAQ8plex)	3.73403	2	1331.83	666.417	1	1.00084	1.16903	1.14084
	High	lSDEILIDILTR	G3UVV4	N-Term(iTRAQ8plex)	3.44297	2	1705.01	853.006	1	0.903094	1.341	1.38899
	High	eSLLFEGR	G3UVV4	N-Term(iTRAQ8plex)	3.07855	2	1254.7	627.852	1	0.99433	1.12709	1.15755
	High	aSGVEGADVVk	G3UVV4	N-Term(iTRAQ8plex); K11(iTRAQ8plex)	3.00572	2	1639.94	820.475	1	1.14663	1.20938	1.0852
	High	gAAmVTAVAYR	G3UVV4	N-Term(iTRAQ8plex); M4(Oxidation)	2.92442	2	1429.77	715.39	1	1.20174	1.37307	1.23267
	High	lALLQVR	G3UVV4	N-Term(iTRAQ8plex)	2.81225	2	1116.74	558.872	1	0.907109	1.05829	1.06743
	High	fTTSDVAAIETDkEGVQNAk	G3UVV4	N-Term(iTRAQ8plex); K13(iTRAQ8plex); K20(iTRAQ8plex)	2.708	4	3036.65	759.919	1	0.899885	0.998448	1.11046
	High	hIDLVEGDEGR	G3UVV4	N-Term(iTRAQ8plex)	2.58541	2	1543.79	772.4	1	1.00525	1.0881	1.04648
	High	iTPELLTR	G3UVV4	N-Term(iTRAQ8plex)	2.57902	2	1246.76	623.885	1	0.582227	0.646312	0.648128
	High	mISGMYLGEIVR	G3UVV4	N-Term(iTRAQ8plex)	2.56047	2	1672.9	836.952	1	0.887522	0.943302	1.01123
	High	iDEAVLITWTk	G3UVV4	N-Term(iTRAQ8plex); K11(iTRAQ8plex)	2.48878	3	1897.12	633.044	1	0.973991	1.0375	1.04495
	High	dYNPTASVk	G3UVV4	N-Term(iTRAQ8plex); K9(iTRAQ8plex)	2.46129	2	1602.89	801.948	1	1.01253	1.14607	1.03895
	High	fLLSESGSGk	G3UVV4	N-Term(iTRAQ8plex); K10(iTRAQ8plex)	2.29097	2	1632.93	816.968	1	1.05883	1.20952	1.07907
	High	gLDHLNVTVGVDGTLYk	G3UVV4	N-Term(iTRAQ8plex); K17(iTRAQ8plex)	2.26846	4	2409.36	603.094	1	0.398347	0.449612	0.403319
	High	nILIDFTk	G3UVV4	N-Term(iTRAQ8plex); K8(iTRAQ8plex)	2.0088	2	1571.96	786.482	1	0.958914	1.18319	1.11196
O55022	Membrane-associated progesterone receptor component 1 OS=Mus musculus GN=Pgrmc1 PE=1 SV=4 - [PGRC1_MOUSE]	4.73851	11.28	1	2	2	21.6808	4.70361	1	1.01798	1.10629	1.10848
	A4	Sequence	Protein Group Accessions	Modifications	XCorr	Charge	MH+ [Da]	m/z [Da]	113/113	115/113	117/113	119/113
	High	dFTPAELR	O55022	N-Term(iTRAQ8plex)	2.70154	2	1252.68	626.843	1	0.984158	1.0505	1.05442
	High	fYGPEGPYGVFAGR	O55022	N-Term(iTRAQ8plex)	2.03696	2	1820.93	910.968	1	1.05297	1.16503	1.1653
Q8R0Y6	Cytosolic 10-formyltetrahydrofolate dehydrogenase OS=Mus musculus GN=Aldh1l1 PE=1 SV=1 - [AL1L1_MOUSE]	20.8079	9.42	1	7	7	98.6465	5.90967	1	0.984629	1.1062	1.16164
	A4	Sequence	Protein Group Accessions	Modifications	XCorr	Charge	MH+ [Da]	m/z [Da]	113/113	115/113	117/113	119/113
	High	fADGDVDAVLSR	Q8R0Y6	N-Term(iTRAQ8plex)	4.26004	2	1568.82	784.915	1	1.03321	1.15684	1.18018
	High	dLGEAALNEYLR	Q8R0Y6	N-Term(iTRAQ8plex)	4.05314	2	1667.89	834.448	1	1.02337	1.20612	1.15903
	High	aNATEFGLASGVFTR	Q8R0Y6	N-Term(iTRAQ8plex)	3.90314	2	1844.98	922.992	1	1.09926	1.21633	1.57493
	High	rPQPEEGATYEGIQk	Q8R0Y6	N-Term(iTRAQ8plex); K15(iTRAQ8plex)	2.3979	3	2311.25	771.087	1	0.964571	1.08641	1.53085
	High	iGNPLDR	Q8R0Y6	N-Term(iTRAQ8plex)	2.30586	2	1088.63	544.82	1	0.957728	1.00296	1.09646
	High	fLFPEGIk	Q8R0Y6	N-Term(iTRAQ8plex); K8(iTRAQ8plex)	1.71393	3	1558.94	520.317	1	0.751059	0.865267	0.865445
	High	gVVNILPGSGSLVGQR	Q8R0Y6	N-Term(iTRAQ8plex)	1.46988	3	1857.08	619.699	1	0.433122	0.453797	0.465267
P56480	ATP synthase subunit beta, mitochondrial OS=Mus musculus GN=Atp5b PE=1 SV=2 - [ATPB_MOUSE]	232.046	59.17	1	22	22	56.2655	5.33838	1	1.02254	1.10617	1.06768
	A4	Sequence	Protein Group Accessions	Modifications	XCorr	Charge	MH+ [Da]	m/z [Da]	113/113	115/113	117/113	119/113
	High	fTQAGSEVSALLGR	P56480	N-Term(iTRAQ8plex)	5.38235	2	1739.96	870.482	1	0.981125	1.014	1.12939
	High	lVLEVAQHLGESTVR	P56480	N-Term(iTRAQ8plex)	5.31661	3	1955.12	652.378	1	1.11936	1.38184	1.09227
	High	vALTGLTVAEYFR	P56480	N-Term(iTRAQ8plex)	5.02971	2	1743.99	872.498	1	1.00037	1.12578	1.20767
	High	imDPNIVGNEHYDVAR	P56480	N-Term(iTRAQ8plex); M2(Oxidation)	4.90447	3	2163.08	721.699	1	1.06492	1.06879	1.07865
	High	qFAPIHAEAPEFIEMSVEQEILVTGIk	P56480	N-Term(iTRAQ8plex); K27(iTRAQ8plex)	4.799	4	3634.96	909.497	1	0.905169	1.25951	1.09243
	High	aHGGYSVFAGVGER	P56480	N-Term(iTRAQ8plex)	4.69223	3	1710.88	570.965	1	1.09745	1.3034	0.998589
	High	iMDPNIVGNEHYDVAR	P56480	N-Term(iTRAQ8plex)	4.13547	3	2147.08	716.364	1	1.06891	1.1029	1.16098
	High	vALVYGQMNEPPGAR	P56480	N-Term(iTRAQ8plex)	4.09336	2	1906.01	953.509	1	0.921802	1.10973	1.05501
	High	qFAPIHAEAPEFIEmSVEQEILVTGIk	P56480	N-Term(iTRAQ8plex); M15(Oxidation); K27(iTRAQ8plex)	3.93615	5	3650.96	730.998	1	0.820265	0.845619	1.29041
	High	sLQDIIAILGmDELSEEDkLTVSR	P56480	N-Term(iTRAQ8plex); M11(Oxidation); K19(iTRAQ8plex)	3.91796	4	3299.79	825.703	1	0.865254	1.16655	1.12169
	High	tIAMDGTEGLVR	P56480	N-Term(iTRAQ8plex)	3.79126	2	1566.84	783.922	1	1.03183	0.983227	1.06784
	High	aIAELGIYPAVDPLDSTSR	P56480	N-Term(iTRAQ8plex)	3.76273	2	2292.24	1146.62	1	0.880215	0.88251	0.983477
	High	tVLImELINNVAk	P56480	N-Term(iTRAQ8plex); M5(Oxidation); K13(iTRAQ8plex)	3.60438	3	2082.24	694.751	1	0.923196	0.99361	0.893909
	High	iGLFGGAGVGk	P56480	N-Term(iTRAQ8plex); K11(iTRAQ8plex)	3.58836	3	1583.97	528.66	1	0.994528	1.04093	0.911851
	High	fLSQPFQVAEVFTGHmGk	P56480	N-Term(iTRAQ8plex); M16(Oxidation); K18(iTRAQ8plex)	3.47171	3	2647.41	883.141	1	1.19967	1.1893	1.10693
	High	vLDSGAPIk	P56480	N-Term(iTRAQ8plex); K9(iTRAQ8plex)	3.45844	2	1507.92	754.464	1	1.05331	1.02249	1.01968
	High	eGNDLYHEMIESGVINLk	P56480	N-Term(iTRAQ8plex); K18(iTRAQ8plex)	3.29988	3	2669.4	890.47	1	1.371	1.57899	1.32939
	High	tVLIMELINNVAk	P56480	N-Term(iTRAQ8plex); K13(iTRAQ8plex)	3.21038	3	2066.24	689.42	1	0.835514	0.809181	0.885195
	High	VALTGLTVAEYFR	P56480		3.18227	2	1439.79	720.398
	High	FTQAGSEVSALLGR	P56480		3.1639	2	1435.75	718.378
	High	iMNVIGEPIDER	P56480	N-Term(iTRAQ8plex)	3.04688	2	1689.91	845.457	1	0.989143	1.05882	1.06753
	High	sLQDIIAILGmDELSEEDk	P56480	N-Term(iTRAQ8plex); M11(Oxidation); K19(iTRAQ8plex)	3.00404	4	2743.45	686.618	1	1.02021	1.17753	1.03744
	High	tIAmDGTEGLVR	P56480	N-Term(iTRAQ8plex); M4(Oxidation)	2.99459	2	1582.84	791.922	1	1.1008	1.10915	1.13514
	High	imNVIGEPIDER	P56480	N-Term(iTRAQ8plex); M2(Oxidation)	2.85642	2	1705.9	853.455	1	1.02658	1.13114	1.12109
	High	IMNVIGEPIDER	P56480		2.82695	2	1385.71	693.359
	High	eGNDLYHEmIESGVINLk	P56480	N-Term(iTRAQ8plex); M9(Oxidation); K18(iTRAQ8plex)	2.72209	4	2685.4	672.104	1	0.996288	0.977028	1.06756
	High	fLSQPFQVAEVFTGHMGk	P56480	N-Term(iTRAQ8plex); K18(iTRAQ8plex)	2.67671	4	2631.43	658.612	1	0.748276	0.804179	0.787177
	High	iLQDYk	P56480	N-Term(iTRAQ8plex); K6(iTRAQ8plex)	2.46835	2	1387.84	694.421	1	1.03712	1.15178	1.03864
	High	iPVGPETLGR	P56480	N-Term(iTRAQ8plex)	2.31346	2	1342.79	671.9	1	1.0542	0.811175	0.843868
	High	vALVYGQmNEPPGAR	P56480	N-Term(iTRAQ8plex); M8(Oxidation)	2.26226	3	1922.01	641.34	1	1.02606	1.00679	1.03442
	High	IGLFGGAGVGk	P56480	K11(iTRAQ8plex)	2.24413	2	1279.76	640.385	1	1.01037	1.34993	1.1704
	High	sLQDIIAILGMDELSEEDk	P56480	N-Term(iTRAQ8plex); K19(iTRAQ8plex)	2.21257	3	2727.45	909.821	1	0.872991	1.09682	0.903442
	High	iPSAVGYQPTLATDmGTmQER	P56480	N-Term(iTRAQ8plex); M15(Oxidation); M18(Oxidation)	2.18816	3	2602.27	868.096	1	1.08449	1.20081	1.13356
	High	vVDLLAPYAk	P56480	N-Term(iTRAQ8plex); K10(iTRAQ8plex)	2.18279	2	1697.03	849.021	1	0.974212	1.10944	1.03077
	High	sLQDIIAILGMDELSEEDkLTVSR	P56480	N-Term(iTRAQ8plex); K19(iTRAQ8plex)	2.00198	4	3283.8	821.705	1	0.940287	1.42315	1.24707
	High	dQEGQDVLLFIDNIFR	P56480	N-Term(iTRAQ8plex)	1.26022	3	2226.17	742.729	1	0.602758	1.02932	0.730418
Q03265	ATP synthase subunit alpha, mitochondrial OS=Mus musculus GN=Atp5a1 PE=1 SV=1 - [ATPA_MOUSE]	235.585	54.61	3	28	28	59.7156	9.18799	1	1.04164	1.10601	1.0585
	A4	Sequence	Protein Group Accessions	Modifications	XCorr	Charge	MH+ [Da]	m/z [Da]	113/113	115/113	117/113	119/113
	High	gIRPAINVGLSVSR	Q03265	N-Term(iTRAQ8plex)	5.10814	3	1743.05	581.688	1	1.08195	1.0228	0.991865
	High	iLGADTSVDLEETGR	Q03265	N-Term(iTRAQ8plex)	5.05254	2	1879.99	940.498	1	1.03907	1.15012	1.12442
	High	tGAIVDVPVGEELLGR	Q03265	N-Term(iTRAQ8plex)	5.03202	2	1929.09	965.05	1	1.09443	1.17711	1.20593
	High	qGQYSPMAIEEQVAVIYAGVR	Q03265	N-Term(iTRAQ8plex)	4.77682	3	2613.35	871.79	1	0.870572	0.940528	1.20567
	High	qGQYSPmAIEEQVAVIYAGVR	Q03265	N-Term(iTRAQ8plex); M7(Oxidation)	4.4881	3	2629.35	877.122	1	0.968796	0.967274	1.13249
	High	nVQAEEMVEFSSGLk	Q03265	N-Term(iTRAQ8plex); K15(iTRAQ8plex)	4.1788	3	2276.2	759.404	1	1.02334	1.03589	1.12382
	High	TGAIVDVPVGEELLGR	Q03265		4.08381	2	1624.89	812.947
	High	eVAAFAQFGSDLDAATQQLLSR	Q03265	N-Term(iTRAQ8plex)	4.01148	3	2642.37	881.461	1	0.647383	0.504071	0.78526
	High	eAYPGDVFYLHSR	Q03265	N-Term(iTRAQ8plex)	3.99293	3	1857.94	619.985	1	1.36591	1.47966	1.1727
	High	tGTAEMSSILEER	Q03265	N-Term(iTRAQ8plex)	3.91015	2	1727.87	864.44	1	0.992361	0.962227	1.00791
	High	nVQAEEmVEFSSGLk	Q03265	N-Term(iTRAQ8plex); M7(Oxidation); K15(iTRAQ8plex)	3.82808	3	2292.19	764.735	1	1.02098	1.166	1.11329
	High	gmSLNLEPDNVGVVVFGNDk	Q03265	N-Term(iTRAQ8plex); M2(Oxidation); K20(iTRAQ8plex)	3.74021	3	2728.44	910.152	1	1.0559	1.14765	1.25804
	High	vVDALGNAIDGk	Q03265	N-Term(iTRAQ8plex); K12(iTRAQ8plex)	3.65789	2	1780.03	890.521	1	1.04882	1.15169	1.07229
	High	ILGADTSVDLEETGR	Q03265		3.52897	2	1575.78	788.395
	High	tSIAIDTIINQk	Q03265	N-Term(iTRAQ8plex); K12(iTRAQ8plex)	3.49031	3	1925.14	642.386	1	0.961954	1.115	1.04711
	High	rLTDADAMk	Q03265	N-Term(iTRAQ8plex); K9(iTRAQ8plex)	3.36539	3	1628.91	543.643	1	0.947525	0.991463	1.00745
	High	aVDSLVPIGR	Q03265	N-Term(iTRAQ8plex)	3.25281	2	1330.79	665.901	1	1.0522	1.11578	1.0702
	High	PAINVGLSVSR	Q03265		3.19955	2	1112.64	556.823
	High	TGTAEMSSILEER	Q03265		3.05976	2	1423.67	712.34
	High	sTVAQLVk	Q03265	N-Term(iTRAQ8plex); K8(iTRAQ8plex)	3.0476	2	1453.91	727.461	1	1.06437	1.10302	0.961185
	High	hALIIYDDLSk	Q03265	N-Term(iTRAQ8plex); K11(iTRAQ8plex)	3.0314	3	1896.09	632.703	1	1.06624	1.12486	1.00037
	High	vLSIGDGIAR	Q03265	N-Term(iTRAQ8plex)	2.89001	2	1304.78	652.893	1	1.06847	1.08364	1.06637
	High	TGTAEmSSILEER	Q03265	M6(Oxidation)	2.87854	2	1439.67	720.337
	High	pAINVGLSVSR	Q03265	N-Term(iTRAQ8plex)	2.874	2	1416.84	708.924	1	1.05967	1.07381	1.09088
	High	qMSLLLR	Q03265	N-Term(iTRAQ8plex)	2.75357	2	1164.7	582.855	1	0.947063	0.913061	1.04476
	High	lELAQYR	Q03265	N-Term(iTRAQ8plex)	2.65067	2	1196.69	598.849	1	1.07127	1.14409	1.0113
	High	fNDGTDEk	Q03265	N-Term(iTRAQ8plex); K8(iTRAQ8plex)	2.56101	2	1533.79	767.397	1	1.08616	1.21616	1.06271
	High	eLIIGDR	Q03265	N-Term(iTRAQ8plex)	2.50775	2	1119.66	560.336	1	1.01707	0.994035	1.01141
	High	lTDADAmk	Q03265	N-Term(iTRAQ8plex); M7(Oxidation); K8(iTRAQ8plex)	2.46254	3	1488.81	496.943	1	1.0661	1.07307	0.9725
	High	gYLDkLEPSk	Q03265	N-Term(iTRAQ8plex); K5(iTRAQ8plex); K10(iTRAQ8plex)	2.38784	3	2062.22	688.078	1	1.15351	1.05028	0.955536
	High	eIVTNFLAGFEP	Q03265	N-Term(iTRAQ8plex)	2.37112	2	1640.88	820.945	1	0.670283	0.763678	0.88609
	High	iSEQSDAk	Q03265	N-Term(iTRAQ8plex); K8(iTRAQ8plex)	2.18516	2	1485.82	743.416	1	1.12856	1.30974	1.11819
	High	aPGIIPR	Q03265	N-Term(iTRAQ8plex)	2.14336	2	1027.65	514.33	1	0.875083	0.930641	1.01883
	High	lTDADAMk	Q03265	N-Term(iTRAQ8plex); K8(iTRAQ8plex)	1.99535	2	1472.81	736.91	1	0.937443	1.05915	1.0031
	High	vGSAAQTR	Q03265	N-Term(iTRAQ8plex)	1.92225	2	1093.62	547.314	1	1.05889	1.02946	1.15883
	High	qVAGTMk	Q03265	N-Term(iTRAQ8plex); K7(iTRAQ8plex)	1.12228	2	1342.78	671.895	1	0.79996	0.960639	0.847887
Q8K4Z3	NAD(P)H-hydrate epimerase OS=Mus musculus GN=Apoa1bp PE=1 SV=1 - [NNRE_MOUSE]	0	7.09	1	2	2	30.9528	7.69385	1	0.953263	1.10589	1.11801
	A4	Sequence	Protein Group Accessions	Modifications	XCorr	Charge	MH+ [Da]	m/z [Da]	113/113	115/113	117/113	119/113
	High	lFGYQPTIYYPk	Q8K4Z3	N-Term(iTRAQ8plex); K12(iTRAQ8plex)	1.63786	3	2098.17	700.062	1	0.988218	1.27078	1.11321
	High	fVPPALEk	Q8K4Z3	N-Term(iTRAQ8plex); K8(iTRAQ8plex)	1.55196	2	1508.92	754.966	1	0.919545	0.962389	1.12283
P00920	Carbonic anhydrase 2 OS=Mus musculus GN=Ca2 PE=1 SV=4 - [CAH2_MOUSE]	43.8108	37.31	2	7	7	29.0145	7.00537	1	1.06257	1.10374	1.01229
	A4	Sequence	Protein Group Accessions	Modifications	XCorr	Charge	MH+ [Da]	m/z [Da]	113/113	115/113	117/113	119/113
	High	qSPVDIDTATAQHDPALQPLLISYDk	P00920	N-Term(iTRAQ8plex); K26(iTRAQ8plex)	5.39593	4	3444.84	861.965	1	0.959422	1.10995	1.03977
	High	ePITVSSEQMSHFR	P00920	N-Term(iTRAQ8plex)	4.32955	3	1951.98	651.33	1	0.961628	1.02313	0.962538
	High	aVQQPDGLAVLGIFLk	P00920	N-Term(iTRAQ8plex); K16(iTRAQ8plex)	3.72587	3	2277.38	759.797	1	1.05957	1.15597	1.10152
	High	gGPLSDSYR	P00920	N-Term(iTRAQ8plex)	3.273	2	1255.65	628.33	1	1.84451	1.36235	1.12941
	High	iGPASQGLQk	P00920	N-Term(iTRAQ8plex); K10(iTRAQ8plex)	3.19456	3	1606.97	536.327	1	1.01113	1.03828	0.999261
	High	vLEALHSIk	P00920	N-Term(iTRAQ8plex); K9(iTRAQ8plex)	2.91642	4	1618.01	405.257	1	1.08942	1.08591	0.982794
	High	ePITVSSEQmSHFR	P00920	N-Term(iTRAQ8plex); M10(Oxidation)	2.49395	3	1967.97	656.662	1	1.15654	1.0218	0.939764
	High	yAAELHLVHWNTk	P00920	N-Term(iTRAQ8plex); K13(iTRAQ8plex)	1.91723	4	2190.22	548.311	1	1.22589	1.31506	1.09397
P08551	Neurofilament light polypeptide OS=Mus musculus GN=Nefl PE=1 SV=5 - [NFL_MOUSE]	38.6094	22.47	1	11	13	61.4711	4.64014	1	0.978601	1.10371	1.08537
	A4	Sequence	Protein Group Accessions	Modifications	XCorr	Charge	MH+ [Da]	m/z [Da]	113/113	115/113	117/113	119/113
	High	vLEAELLVLR	P08551	N-Term(iTRAQ8plex)	4.11264	2	1458.92	729.962	1	1.10808	1.50002	1.29795
	High	eGLEETLR	P08551	N-Term(iTRAQ8plex)	3.12118	2	1250.68	625.845	1	1.01555	1.14997	1.15974
	High	fASFIER	P08551	N-Term(iTRAQ8plex)	2.95557	2	1173.65	587.331	1	1.10756	1.09724	1.09594
	High	aLYEQEIR	P08551	N-Term(iTRAQ8plex)	2.79654	2	1325.73	663.37	1	0.969374	1.10678	1.14779
	High	iDSLMDEIAFLk	P08551	N-Term(iTRAQ8plex); K12(iTRAQ8plex)	2.77297	3	2003.13	668.383	1	0.86194	1.08935	1.01483
	High	lLEGEETR	P46660;P08551;P08553	N-Term(iTRAQ8plex)	2.67899	2	1250.68	625.846
	High	aQLQDLNDR	P08551	N-Term(iTRAQ8plex)	2.64505	2	1376.74	688.873	1	0.974218	1.12328	0.994661
	High	fTVLTESAAk	P08551	N-Term(iTRAQ8plex); K10(iTRAQ8plex)	2.54067	2	1674.98	837.993	1	0.888601	0.893795	0.898004
	High	yEEEVLSR	P08551	N-Term(iTRAQ8plex)	2.51508	2	1328.69	664.85	1	2.26309	1.21549	2.21574
	High	eYQDLLNVk	P46660;A0A0A6YWC8;P19246;P08551;P08553	N-Term(iTRAQ8plex); K9(iTRAQ8plex)	2.39848	2	1729.99	865.497
	High	iDSLmDEIAFLk	P08551	N-Term(iTRAQ8plex); M5(Oxidation); K12(iTRAQ8plex)	2.34536	3	2019.12	673.713	1	0.865142	0.936734	0.857197
	High	vHELEQQNk	P08551	N-Term(iTRAQ8plex); K9(iTRAQ8plex)	1.85046	3	1732.97	578.328	1	1.00399	1.10371	1.0205
	High	qNADISAMQDTINk	P08551	N-Term(iTRAQ8plex); K14(iTRAQ8plex)	1.84466	3	2157.14	719.717	1	0.978601	1.0998	1.16573
	High	lAAEDATNEk	P08551	N-Term(iTRAQ8plex); K10(iTRAQ8plex)	1.54718	2	1669.91	835.46	1	0.952751	1.17973	1.08537
Q8R127	Saccharopine dehydrogenase-like oxidoreductase OS=Mus musculus GN=Sccpdh PE=1 SV=1 - [SCPDL_MOUSE]	4.10963	4.9	1	2	2	47.0991	8.60205	1	1.10148	1.10138	1.07938
	A4	Sequence	Protein Group Accessions	Modifications	XCorr	Charge	MH+ [Da]	m/z [Da]	113/113	115/113	117/113	119/113
	High	gGGVFTPGAAFSR	Q8R127	N-Term(iTRAQ8plex)	2.10804	2	1527.82	764.412	1	1.02176	1.00513	1.08827
	High	fYGEPVVk	Q8R127	N-Term(iTRAQ8plex); K8(iTRAQ8plex)	2.00159	2	1546.89	773.95	1	1.18743	1.20685	1.07057
P68368	Tubulin alpha-4A chain OS=Mus musculus GN=Tuba4a PE=1 SV=1 - [TBA4A_MOUSE]	152.933	45.54	6	3	17	49.8924	5.05908	1	1.07959	1.10131	1.03913
	A4	Sequence	Protein Group Accessions	Modifications	XCorr	Charge	MH+ [Da]	m/z [Da]	113/113	115/113	117/113	119/113
	High	aFVHWYVGEGMEEGEFSEAR	P68369;P68368;Q9JJZ2	N-Term(iTRAQ8plex)	5.25747	3	2634.21	878.742
	High	iHFPLATYAPVISAEk	P68369;P68368	N-Term(iTRAQ8plex); K16(iTRAQ8plex)	4.62799	3	2365.37	789.127
	High	nLDIERPTYTNLNR	P68369;P68368;Q9JJZ2	N-Term(iTRAQ8plex)	4.13556	3	2023.08	675.032
	High	aVFVDLEPTVIDEIR	P68368	N-Term(iTRAQ8plex)	3.97146	2	2020.12	1010.56	1	1.06959	1.12042	1.13401
	High	lISQIVSSITASLR	P68368;Q9JJZ2	N-Term(iTRAQ8plex)	3.73261	2	1792.08	896.545
	High	qLFHPEQLITGk	P68369;P68368;Q9JJZ2	N-Term(iTRAQ8plex); K12(iTRAQ8plex)	3.71115	3	2019.18	673.731
	High	eDAANNYAR	P68369;P68368;Q9JJZ2	N-Term(iTRAQ8plex)	3.60526	2	1327.65	664.328
	High	aFVHWYVGEGmEEGEFSEAR	P68369;P68368;Q9JJZ2	N-Term(iTRAQ8plex); M11(Oxidation)	3.58539	3	2650.21	884.075
	High	vGINYQPPTVVPGGDLAk	P68369;P68368;Q9JJZ2	N-Term(iTRAQ8plex); K18(iTRAQ8plex)	3.51809	3	2433.39	811.8
	High	IHFPLATYAPVISAEk	P68369;P68368	K16(iTRAQ8plex)	3.38576	3	2061.17	687.728
	High	LISQIVSSITASLR	P68368;Q9JJZ2		3.31704	2	1487.88	744.443
	High	dVNAAIAAIk	P68368	N-Term(iTRAQ8plex); K10(iTRAQ8plex)	3.26987	2	1593.97	797.49	1	1.19355	1.09483	0.980426
	High	eIIDPVLDR	P68368	N-Term(iTRAQ8plex)	2.98337	2	1373.79	687.398	1	1.04781	0.95447	0.936411
	High	eDMAALEk	P68369;P68368	N-Term(iTRAQ8plex); K8(iTRAQ8plex)	2.94373	2	1514.83	757.917
	High	fDLMYAk	P68369;P68368;Q9JJZ2;Q3UX10	N-Term(iTRAQ8plex); K7(iTRAQ8plex)	2.64158	2	1495.84	748.422
	High	aVcmLSNTTAIAEAWAR	P68369;P68368;Q9JJZ2	N-Term(iTRAQ8plex); C3(Carbamidomethyl); M4(Oxidation)	2.64103	2	2185.1	1093.05
	High	gHYTIGk	P68369;P68368	N-Term(iTRAQ8plex); K7(iTRAQ8plex)	2.6204	3	1383.81	461.943
	High	fDGALNVDLTEFQTNLVPYPR	P68369;P68368;Q9JJZ2	N-Term(iTRAQ8plex)	2.24059	3	2713.41	905.142
	High	lSVDYGk	P68369;P68368	N-Term(iTRAQ8plex); K7(iTRAQ8plex)	2.13121	2	1389.81	695.408
	High	eDmAALEk	P68369;P68368	N-Term(iTRAQ8plex); M3(Oxidation); K8(iTRAQ8plex)	1.83875	2	1530.82	765.914
	High	PTYTNLNR	P68369;P68368;Q9JJZ2		1.50828	2	978.495	489.751
Q9CQQ7	ATP synthase F(0) complex subunit B1, mitochondrial OS=Mus musculus GN=Atp5f1 PE=1 SV=1 - [AT5F1_MOUSE]	17.7828	30.47	2	7	7	28.9304	9.05615	1	1.02954	1.10027	1.00521
	A4	Sequence	Protein Group Accessions	Modifications	XCorr	Charge	MH+ [Da]	m/z [Da]	113/113	115/113	117/113	119/113
	High	tGVTGPYVLGTGLSLYFLSk	Q9CQQ7	N-Term(iTRAQ8plex); K20(iTRAQ8plex)	2.93265	3	2681.54	894.518	1	1.01039	0.957943	1.00032
	High	iAQLEEVk	Q9CQQ7	N-Term(iTRAQ8plex); K8(iTRAQ8plex)	2.79305	2	1537.93	769.471	1	0.985357	1.02231	0.912627
	High	hYLFDVQR	Q9CQQ7	N-Term(iTRAQ8plex)	2.50348	2	1381.75	691.378	1	1.41667	1.38575	1.16145
	High	yGASFGEFIDk	Q9CQQ7	N-Term(iTRAQ8plex); K11(iTRAQ8plex)	2.42197	3	1841.98	614.666	1	1.06261	1.10794	0.90115
	High	aQQALVQk	Q9CQQ7	N-Term(iTRAQ8plex); K8(iTRAQ8plex)	2.3188	2	1493.92	747.463	1	1.03549	1.09265	1.04572
	High	sISVQQEk	Q9CQQ7	N-Term(iTRAQ8plex); K8(iTRAQ8plex)	2.27364	2	1526.89	763.951	1	1.09404	1.19563	1.01012
	High	lGLIPEEFFQFLYPk	Q9CQQ7	N-Term(iTRAQ8plex); K15(iTRAQ8plex)	1.74212	3	2449.4	817.14	1	0.780825	1.20401	1.39388
Q9CQA3	Succinate dehydrogenase [ubiquinone] iron-sulfur subunit, mitochondrial OS=Mus musculus GN=Sdhb PE=1 SV=1 - [SDHB_MOUSE]	19.5457	23.76	1	7	7	31.7929	8.67529	1	1.00054	1.09984	0.989687
	A4	Sequence	Protein Group Accessions	Modifications	XCorr	Charge	MH+ [Da]	m/z [Da]	113/113	115/113	117/113	119/113
	High	ikNEVDSTLTFR	Q9CQA3	N-Term(iTRAQ8plex); K2(iTRAQ8plex)	3.45127	3	2031.16	677.724	1	1.00054	1.09984	1.00406
	High	rIDTDLSk	Q9CQA3	N-Term(iTRAQ8plex); K8(iTRAQ8plex)	3.44166	3	1555.92	519.31	1	0.956014	0.990834	0.967435
	High	lQDPFSVYR	Q9CQA3	N-Term(iTRAQ8plex)	3.35957	2	1428.77	714.89	1	1.02113	1.14213	1.1183
	High	sIEPYLk	Q9CQA3	N-Term(iTRAQ8plex); K7(iTRAQ8plex)	2.71634	2	1457.87	729.439	1	1.08931	1.11291	0.989349
	High	dLVPDLSNFYAQYk	Q9CQA3	N-Term(iTRAQ8plex); K14(iTRAQ8plex)	2.54331	3	2281.22	761.079	1	0.939397	1.10737	1.03281
	High	qQYLQSIEDR	Q9CQA3	N-Term(iTRAQ8plex)	2.2956	2	1583.83	792.419	1	0.769665	0.719215	0.730846
	High	dDFTEER	Q9CQA3	N-Term(iTRAQ8plex)	1.73793	2	1215.57	608.291	1	1.00662	0.977077	0.989687
Q9D172	ES1 protein homolog, mitochondrial OS=Mus musculus GN=D10Jhu81e PE=1 SV=1 - [ES1_MOUSE]	23.3273	30.08	1	5	5	28.0728	8.77783	1	1.07284	1.09378	1.1715
	A4	Sequence	Protein Group Accessions	Modifications	XCorr	Charge	MH+ [Da]	m/z [Da]	113/113	115/113	117/113	119/113
	High	iTSLAQLNAANHDAAIFPGGFGAAk	Q9D172	N-Term(iTRAQ8plex); K25(iTRAQ8plex)	4.52548	4	3063.68	766.676	1	0.976136	0.968158	1.0045
	High	nVLAESAR	Q9D172	N-Term(iTRAQ8plex)	2.83667	2	1163.66	582.335	1	1.06825	0.998788	1.0348
	High	gGAEVQIFAPDVPQmHVIDHTk	Q9D172	N-Term(iTRAQ8plex); M15(Oxidation); K22(iTRAQ8plex)	2.8352	4	3013.58	754.151	1	1.07062	0.977314	1.40009
	High	gVEVTVGHEQEEGGk	Q9D172	N-Term(iTRAQ8plex); K15(iTRAQ8plex)	2.82844	3	2163.13	721.713	1	1.09372	1.19429	1.2179
	High	gVTEAHVDQk	Q9D172	N-Term(iTRAQ8plex); K10(iTRAQ8plex)	2.81801	3	1691.95	564.654	1	1.07506	1.02104	1.03112
P47963	60S ribosomal protein L13 OS=Mus musculus GN=Rpl13 PE=1 SV=3 - [RL13_MOUSE]	7.7328	9	1	2	2	24.2905	11.5464	1	0.969126	1.09323	1.13633
	A4	Sequence	Protein Group Accessions	Modifications	XCorr	Charge	MH+ [Da]	m/z [Da]	113/113	115/113	117/113	119/113
	High	gFSLEELR	P47963	N-Term(iTRAQ8plex)	3.04261	2	1254.69	627.851	1	0.91356	0.875831	0.998763
	High	sTESLQANVQR	P47963	N-Term(iTRAQ8plex)	2.48368	2	1536.82	768.913	1	0.988341	1.12154	1.13656
Q8CAQ8	MICOS complex subunit Mic60 OS=Mus musculus GN=Immt PE=1 SV=1 - [MIC60_MOUSE]	26.6617	9.38	3	6	6	83.8482	6.60986	1	1.01957	1.09293	1.11817
	A4	Sequence	Protein Group Accessions	Modifications	XCorr	Charge	MH+ [Da]	m/z [Da]	113/113	115/113	117/113	119/113
	High	gIEQAVQSHAVAEEEAR	Q8CAQ8	N-Term(iTRAQ8plex)	5.38847	3	2128.09	710.033	1	1.15776	1.15404	1.40744
	High	gVYSEETLR	Q8CAQ8	N-Term(iTRAQ8plex)	3.35174	2	1357.72	679.363	1	1.10373	1.25181	1.21595
	High	lSEQELEFR	Q8CAQ8	N-Term(iTRAQ8plex)	3.31017	2	1454.77	727.891	1	1.02213	1.1376	1.15286
	High	sTSETTEEAFSSSVR	Q8CAQ8	N-Term(iTRAQ8plex)	2.45509	3	1921.92	641.312	1	0.948663	1.02658	1.03251
	High	aVDEAADALLk	Q8CAQ8	N-Term(iTRAQ8plex); K11(iTRAQ8plex)	2.41441	3	1724	575.339	1	0.926445	1.01141	1.01379
	High	yEFEQGLSEk	Q8CAQ8	N-Term(iTRAQ8plex); K10(iTRAQ8plex)	2.28916	3	1837.97	613.329	1	0.995275	1.01028	0.992623
Q99PU5	Long-chain-fatty-acid--CoA ligase ACSBG1 OS=Mus musculus GN=Acsbg1 PE=1 SV=1 - [ACBG1_MOUSE]	10.0217	3.19	1	2	2	80.3745	5.93506	1	1.06961	1.09288	1.08696
	A4	Sequence	Protein Group Accessions	Modifications	XCorr	Charge	MH+ [Da]	m/z [Da]	113/113	115/113	117/113	119/113
	High	lDADGFLYITGR	Q99PU5	N-Term(iTRAQ8plex)	3.71479	2	1644.88	822.944	1	0.942502	1.0838	1.08696
	High	aSTVSEIVGQR	Q99PU5	N-Term(iTRAQ8plex)	3.24381	2	1450.81	725.909	1	1.09002	1.10872	1.07873
Q9CQV8	14-3-3 protein beta/alpha OS=Mus musculus GN=Ywhab PE=1 SV=3 - [1433B_MOUSE]	65.6765	46.34	3	4	10	28.0689	4.83057	1	0.977765	1.09268	1.08076
	A4	Sequence	Protein Group Accessions	Modifications	XCorr	Charge	MH+ [Da]	m/z [Da]	113/113	115/113	117/113	119/113
	High	tAFDEAIAELDTLNEESYk	Q9CQV8	N-Term(iTRAQ8plex); K19(iTRAQ8plex)	4.09063	3	2767.41	923.141	1	0.943508	1.13033	1.11549
	High	aVTEQGHELSNEER	Q9CQV8	N-Term(iTRAQ8plex)	3.9073	3	1902.94	634.984	1	0.919817	1.0484	0.981119
	High	dSTLIMQLLR	P62259;P61982;P68510;P68254;P63101;Q9CQV8	N-Term(iTRAQ8plex)	3.8548	2	1493.86	747.435
	High	vISSIEQk	P61982;P68510;P68254;Q9CQV8	N-Term(iTRAQ8plex); K8(iTRAQ8plex)	3.59888	2	1511.92	756.461
	High	nLLSVAYk	P62259;P61982;P68510;P68254;P63101;Q9CQV8	N-Term(iTRAQ8plex); K8(iTRAQ8plex)	3.30231	2	1515.93	758.468
	High	qTTVSNSQQAYQEAFEISk	Q9CQV8	N-Term(iTRAQ8plex); K19(iTRAQ8plex)	3.14934	3	2767.43	923.147	1	1.12496	1.18654	1.08076
	High	dSTLImQLLR	P62259;P61982;P68510;P68254;P63101;Q9CQV8	N-Term(iTRAQ8plex); M6(Oxidation)	2.52983	3	1509.86	503.957
	High	lAEQAER	P62259;P61982;P68510;P68254;P63101;Q9CQV8	N-Term(iTRAQ8plex)	2.49434	2	1120.62	560.815
	High	emQPTHPIR	P68254;P63101;Q9CQV8	N-Term(iTRAQ8plex); M2(Oxidation)	1.84683	2	1428.75	714.878
	High	yDDMAAAMk	P61982;Q9CQV8	N-Term(iTRAQ8plex); K9(iTRAQ8plex)	1.76156	3	1623.82	541.946
	High	yLSEVASGENk	Q9CQV8	N-Term(iTRAQ8plex); K11(iTRAQ8plex)	1.62529	2	1804.99	902.998	1	0.977765	1.09268	0.948969
Q8CI94	Glycogen phosphorylase, brain form OS=Mus musculus GN=Pygb PE=1 SV=3 - [PYGB_MOUSE]	63.352	29.42	3	15	22	96.6685	6.72705	1	0.970213	1.09251	1.08841
	A4	Sequence	Protein Group Accessions	Modifications	XCorr	Charge	MH+ [Da]	m/z [Da]	113/113	115/113	117/113	119/113
	High	hLDHVAALFPGDVDR	Q8CI94	N-Term(iTRAQ8plex)	5.54803	3	1966.04	656.018	1	1.02288	1.12399	1.08841
	High	lkQEYFVVAATLQDIIR	Q8CI94;Q9WUB3	N-Term(iTRAQ8plex); K2(iTRAQ8plex)	4.28721	3	2615.52	872.51
	High	lVTSIGDVVNHDPVVGDR	Q8CI94	N-Term(iTRAQ8plex)	4.19045	3	2196.19	732.735	1	1.04536	1.09251	1.40729
	High	aRPEYMLPVHFYGR	Q8CI94	N-Term(iTRAQ8plex)	4.08283	4	2040.08	510.775	1	0.899832	1.06793	0.894057
	High	hLEIIYAINQR	Q8CI94	N-Term(iTRAQ8plex)	4.03125	3	1673.96	558.658	1	0.828421	0.906303	1.16863
	High	vAIQLNDTHPALSIPELMR	Q8CI94	N-Term(iTRAQ8plex)	3.78279	3	2422.34	808.118	1	0.970213	1.09363	1.18368
	High	dFNVGDYIEAVLDR	Q8CI94	N-Term(iTRAQ8plex)	3.40028	2	1929.98	965.496	1	1.02645	1.63134	1.64064
	High	dYFFALAHTVR	Q8CI94	N-Term(iTRAQ8plex)	3.30129	3	1643.88	548.632	1	1.03575	1.12384	1.11977
	High	nLAENISR	Q8CI94;Q9WUB3	N-Term(iTRAQ8plex)	3.07668	2	1220.68	610.846
	High	tITEYAR	Q8CI94	N-Term(iTRAQ8plex)	3.0475	2	1157.64	579.324	1	1.073	1.23262	1.26155
	High	iGEGFLTDLSQLk	Q8CI94	N-Term(iTRAQ8plex); K13(iTRAQ8plex)	2.98781	3	2029.17	677.063	1	0.382751	0.513321	0.406891
	High	vIFLENYR	Q8CI94;Q9WUB3	N-Term(iTRAQ8plex)	2.94243	2	1357.77	679.39
	High	vEDVEALDQk	Q8CI94	N-Term(iTRAQ8plex); K10(iTRAQ8plex)	2.69338	3	1753.97	585.328	1	0.958721	1.06813	1.02082
	High	vSLAEk	Q8CI94;Q9WUB3	N-Term(iTRAQ8plex); K6(iTRAQ8plex)	2.64701	2	1254.78	627.894
	High	iLVDVEk	Q8CI94	N-Term(iTRAQ8plex); K7(iTRAQ8plex)	2.40146	2	1423.89	712.448	1	0.822159	0.933707	0.860154
	High	fSAQLEk	Q8CI94	N-Term(iTRAQ8plex); K7(iTRAQ8plex)	2.22638	2	1430.84	715.924	1	1.06388	1.16467	1.04232
	High	iNPASmFDVHVk	Q8CI94	N-Term(iTRAQ8plex); M6(Oxidation); K12(iTRAQ8plex)	2.17576	3	1982.1	661.371	1	0.642034	0.662889	0.65944
	High	qAVDQISSGFFSPk	Q8CI94	N-Term(iTRAQ8plex); K14(iTRAQ8plex)	2.15318	3	2119.16	707.058	1	0.876879	0.86934	0.861767
	High	dFYELEPEk	Q8CI94	N-Term(iTRAQ8plex); K9(iTRAQ8plex)	1.9167	2	1777.94	889.474	1	1.02991	1.20948	1.15981
	High	yEFGIFNQk	Q8CI94;Q9WUB3	N-Term(iTRAQ8plex); K9(iTRAQ8plex)	1.70082	3	1753.97	585.327
	High	vLYPNDNFFEGk	Q8CI94;Q9WUB3	N-Term(iTRAQ8plex); K12(iTRAQ8plex)	1.45802	3	2051.1	684.372
	High	yGNPWEk	Q8CI94;Q9WUB3	N-Term(iTRAQ8plex); K7(iTRAQ8plex)	1.39351	2	1501.82	751.415
O55125	Protein NipSnap homolog 1 OS=Mus musculus GN=Nipsnap1 PE=1 SV=1 - [NIPS1_MOUSE]	8.61198	10.92	1	3	3	33.342	9.43701	1	1.03939	1.09251	1.07597
	A4	Sequence	Protein Group Accessions	Modifications	XCorr	Charge	MH+ [Da]	m/z [Da]	113/113	115/113	117/113	119/113
	High	gWDENVYYTVPLVR	O55125	N-Term(iTRAQ8plex)	2.99237	2	2015.05	1008.03	1	1.03939	1.18287	1.20517
	High	dSEGSWFR	O55125	N-Term(iTRAQ8plex)	2.83075	2	1287.62	644.316	1	0.997771	1.02639	1.02273
	High	aGPNIYELR	O55125	N-Term(iTRAQ8plex)	2.78885	2	1336.75	668.877	1	1.04875	1.09251	1.07597
Q64433	10 kDa heat shock protein, mitochondrial OS=Mus musculus GN=Hspe1 PE=1 SV=2 - [CH10_MOUSE]	19.1815	51.96	1	5	5	10.9559	8.35303	1	1.0331	1.09136	0.993582
	A4	Sequence	Protein Group Accessions	Modifications	XCorr	Charge	MH+ [Da]	m/z [Da]	113/113	115/113	117/113	119/113
	High	vVLDDkDYFLFR	Q64433	N-Term(iTRAQ8plex); K6(iTRAQ8plex)	3.73394	3	2138.2	713.406	1	1.0613	1.15157	0.973833
	High	vLQATVVAVGSGGk	Q64433	N-Term(iTRAQ8plex); K14(iTRAQ8plex)	3.24574	3	1894.15	632.055	1	0.847084	0.965421	0.900746
	High	sGEIEPVSVk	Q64433	N-Term(iTRAQ8plex); K10(iTRAQ8plex)	2.32966	2	1652.96	826.985	1	0.956726	1.02823	1.00448
	High	fLPLFDR	Q64433	N-Term(iTRAQ8plex)	2.2357	2	1211.71	606.357	1	1.04489	1.02089	0.928515
	High	vLLPEYGGTk	Q64433	N-Term(iTRAQ8plex); K10(iTRAQ8plex)	1.66043	2	1685	843.003	1	1.04716	1.11118	1.04433
O88342	WD repeat-containing protein 1 OS=Mus musculus GN=Wdr1 PE=1 SV=3 - [WDR1_MOUSE]	12.7364	9.41	1	4	4	66.365	6.59521	1	0.983607	1.09123	0.9618
	A4	Sequence	Protein Group Accessions	Modifications	XCorr	Charge	MH+ [Da]	m/z [Da]	113/113	115/113	117/113	119/113
	High	fATASADGQIFIYDGk	O88342	N-Term(iTRAQ8plex); K16(iTRAQ8plex)	3.12202	3	2312.23	771.416	1	0.91102	0.946595	0.950605
	High	nIDNPAIADIYTEHAHQVVVAk	O88342	N-Term(iTRAQ8plex); K22(iTRAQ8plex)	2.85581	4	3026.65	757.419	1	1.10047	1.09123	0.9618
	High	dYSGQGVVk	O88342	N-Term(iTRAQ8plex); K9(iTRAQ8plex)	2.44586	2	1560.87	780.939	1	1.06886	1.19539	1.14353
	High	vFASLPQVER	O88342	N-Term(iTRAQ8plex)	2.34346	2	1449.84	725.421	1	0.824724	0.820275	0.850474
G3UWG1	MCG115977 OS=Mus musculus GN=Gm10108 PE=3 SV=1 - [G3UWG1_MOUSE]	19.6461	40.95	2	4	4	11.6881	9.64209	1	0.910908	1.09102	1.0433
	A4	Sequence	Protein Group Accessions	Modifications	XCorr	Charge	MH+ [Da]	m/z [Da]	113/113	115/113	117/113	119/113
	High	tGPNLHGLFGR	G3UWG1	N-Term(iTRAQ8plex)	3.91405	3	1472.82	491.612	1	1.06413	1.09231	1.01271
	High	gITWGEDTLMEYLENPk	G3UWG1	N-Term(iTRAQ8plex); K17(iTRAQ8plex)	3.0166	3	2604.35	868.787	1	0.799914	0.977246	0.986535
	High	gITWGEDTLmEYLENPk	G3UWG1	N-Term(iTRAQ8plex); M10(Oxidation); K17(iTRAQ8plex)	2.82992	3	2620.32	874.113	1	0.910908	1.12561	1.18582
	High	aDLIAYLk	G3UWG1	N-Term(iTRAQ8plex); K8(iTRAQ8plex)	2.31795	2	1514.93	757.971	1	1.04113	1.16002	1.05263
	High	mIFAGIk	G3UWG1	N-Term(iTRAQ8plex); K7(iTRAQ8plex)	2.28839	2	1387.85	694.431	1	0.824292	0.999281	1.09341
P62631	Elongation factor 1-alpha 2 OS=Mus musculus GN=Eef1a2 PE=1 SV=1 - [EF1A2_MOUSE]	39.1418	23.76	1	3	8	50.4223	9.02686	1	0.993881	1.09035	0.936527
	A4	Sequence	Protein Group Accessions	Modifications	XCorr	Charge	MH+ [Da]	m/z [Da]	113/113	115/113	117/113	119/113
	High	eGNASGVSLLEALDTILPPTRPTDkPLR	P62631	N-Term(iTRAQ8plex); K25(iTRAQ8plex)	7.42033	4	3569.02	893.009	1	0.985282	1.04021	0.914446
	High	tHINIVVIGHVDSGk	P10126;P62631	N-Term(iTRAQ8plex); K15(iTRAQ8plex)	4.9165	4	2197.28	550.076
	High	IGGIGTVPVGR	P10126;P62631		3.62562	2	1025.61	513.309
	High	vETGILRPGmVVTFAPVNITTEVk	P62631	N-Term(iTRAQ8plex); M10(Oxidation); K24(iTRAQ8plex)	3.61214	4	3195.84	799.715	1	1.12246	1.1429	0.980664
	High	vETGILRPGMVVTFAPVNITTEVk	P62631	N-Term(iTRAQ8plex); K24(iTRAQ8plex)	3.57144	4	3179.83	795.713	1	1.00256	1.2087	0.959142
	High	iGGIGTVPVGR	P10126;P62631	N-Term(iTRAQ8plex)	3.53904	2	1329.81	665.41
	High	qTVAVGVIk	P10126;P62631	N-Term(iTRAQ8plex); K9(iTRAQ8plex)	3.14454	2	1522.97	761.988
	High	eVSAYIk	P62631	N-Term(iTRAQ8plex); K7(iTRAQ8plex)	2.56896	2	1417.84	709.425	1	0.69456	0.595106	0.492206
	High	qLIVGVNk	P10126;P62631	N-Term(iTRAQ8plex); K8(iTRAQ8plex)	2.56057	2	1478.94	739.975
	High	lPLQDVYk	P10126;P62631	N-Term(iTRAQ8plex); K8(iTRAQ8plex)	2.14109	2	1583.95	792.48
P68369	Tubulin alpha-1A chain OS=Mus musculus GN=Tuba1a PE=1 SV=1 - [TBA1A_MOUSE]	188.949	49.67	2	5	18	50.1036	5.05908	1	0.974531	1.0902	1.00014
	A4	Sequence	Protein Group Accessions	Modifications	XCorr	Charge	MH+ [Da]	m/z [Da]	113/113	115/113	117/113	119/113
	High	aFVHWYVGEGMEEGEFSEAR	P68369;P68368;Q9JJZ2	N-Term(iTRAQ8plex)	5.25747	3	2634.21	878.742
	High	tIGGGDDSFNTFFSETGAGk	P68369	N-Term(iTRAQ8plex); K20(iTRAQ8plex)	5.04994	3	2616.29	872.77	1	0.932081	1.17772	1.11565
	High	aVFVDLEPTVIDEVR	P68369	N-Term(iTRAQ8plex)	4.89659	2	2006.11	1003.56	1	1.04938	1.20998	1.15346
	High	iHFPLATYAPVISAEk	P68369;P68368	N-Term(iTRAQ8plex); K16(iTRAQ8plex)	4.62799	3	2365.37	789.127
	High	nLDIERPTYTNLNR	P68369;P68368;Q9JJZ2	N-Term(iTRAQ8plex)	4.13556	3	2023.08	675.032
	High	qLFHPEQLITGk	P68369;P68368;Q9JJZ2	N-Term(iTRAQ8plex); K12(iTRAQ8plex)	3.71115	3	2019.18	673.731
	High	lIGQIVSSITASLR	P68369	N-Term(iTRAQ8plex)	3.6779	2	1762.08	881.541	1	0.880592	0.643596	0.714727
	High	eDAANNYAR	P68369;P68368;Q9JJZ2	N-Term(iTRAQ8plex)	3.60526	2	1327.65	664.328
	High	aFVHWYVGEGmEEGEFSEAR	P68369;P68368;Q9JJZ2	N-Term(iTRAQ8plex); M11(Oxidation)	3.58539	3	2650.21	884.075
	High	vGINYQPPTVVPGGDLAk	P68369;P68368;Q9JJZ2	N-Term(iTRAQ8plex); K18(iTRAQ8plex)	3.51809	3	2433.39	811.8
	High	IHFPLATYAPVISAEk	P68369;P68368	K16(iTRAQ8plex)	3.38576	3	2061.17	687.728
	High	dVNAAIATIk	P68369	N-Term(iTRAQ8plex); K10(iTRAQ8plex)	3.17783	3	1623.98	541.999	1	1.01505	0.973287	0.752584
	High	LIGQIVSSITASLR	P68369		3.06408	2	1457.87	729.437
	High	eDMAALEk	P68369;P68368	N-Term(iTRAQ8plex); K8(iTRAQ8plex)	2.94373	2	1514.83	757.917
	High	eIIDLVLDR	P68369	N-Term(iTRAQ8plex)	2.87982	2	1389.82	695.414	1	1.04564	1.22925	1.12184
	High	TIGGGDDSFNTFFSETGAGk	P68369	K20(iTRAQ8plex)	2.79244	3	2312.1	771.37	1	0.938201	1.14029	1.07936
	High	fDLMYAk	P68369;P68368;Q9JJZ2;Q3UX10	N-Term(iTRAQ8plex); K7(iTRAQ8plex)	2.64158	2	1495.84	748.422
	High	aVcmLSNTTAIAEAWAR	P68369;P68368;Q9JJZ2	N-Term(iTRAQ8plex); C3(Carbamidomethyl); M4(Oxidation)	2.64103	2	2185.1	1093.05
	High	gHYTIGk	P68369;P68368	N-Term(iTRAQ8plex); K7(iTRAQ8plex)	2.6204	3	1383.81	461.943
	High	fDGALNVDLTEFQTNLVPYPR	P68369;P68368;Q9JJZ2	N-Term(iTRAQ8plex)	2.24059	3	2713.41	905.142
	High	lSVDYGk	P68369;P68368	N-Term(iTRAQ8plex); K7(iTRAQ8plex)	2.13121	2	1389.81	695.408
	High	eDmAALEk	P68369;P68368	N-Term(iTRAQ8plex); M3(Oxidation); K8(iTRAQ8plex)	1.83875	2	1530.82	765.914
	High	PTYTNLNR	P68369;P68368;Q9JJZ2		1.50828	2	978.495	489.751
Q6PIE5	Sodium/potassium-transporting ATPase subunit alpha-2 OS=Mus musculus GN=Atp1a2 PE=1 SV=1 - [AT1A2_MOUSE]	166.865	38.63	5	16	34	112.145	5.5542	1	1.05756	1.08983	1.07179
	A4	Sequence	Protein Group Accessions	Modifications	XCorr	Charge	MH+ [Da]	m/z [Da]	113/113	115/113	117/113	119/113
	High	sPEFTHENPLETR	Q6PIE5	N-Term(iTRAQ8plex)	4.65396	3	1860.93	620.981	1	1.10732	1.12354	1.10465
	High	qGAIVAVTGDGVNDSPALk	Q6PIE5;Q6PIC6;Q8VDN2	N-Term(iTRAQ8plex); K19(iTRAQ8plex)	4.59252	3	2420.35	807.455
	High	dMTSEQLDEILR	Q6PIE5	N-Term(iTRAQ8plex)	4.282	2	1753.89	877.446	1	0.942593	1.01492	1.10012
	High	dTAGDASESALLk	Q6PIE5	N-Term(iTRAQ8plex); K13(iTRAQ8plex)	4.00722	3	1886.02	629.346	1	1.1397	1.04686	0.980298
	High	rYPGGWVEk	Q6PIE5	N-Term(iTRAQ8plex); K9(iTRAQ8plex)	3.46187	3	1699.96	567.326	1	1.2938	1.38018	1.08733
	High	mQINAEEVVVGDLVEVk	Q6PIE5	N-Term(iTRAQ8plex); K17(iTRAQ8plex)	3.43744	3	2480.39	827.467	1	0.943875	1.01234	0.967157
	High	vIMVTGDHPITAk	Q6PIE5;Q6PIC6;Q8VDN2	N-Term(iTRAQ8plex); K13(iTRAQ8plex)	3.39827	3	1990.15	664.055
	High	vAEIPFNSTNk	Q6PIE5;Q6PIC6	N-Term(iTRAQ8plex); K11(iTRAQ8plex)	3.37034	3	1828.03	610.015
	High	aDIGIAMGISGSDVSk	Q6PIE5	N-Term(iTRAQ8plex); K16(iTRAQ8plex)	3.35011	3	2129.17	710.396	1	0.111842	0.126338	0.134461
	High	nLEAVETLGSTSTIcSDk	Q6PIE5;Q6PIC6;Q8VDN2	N-Term(iTRAQ8plex); C15(Carbamidomethyl); K18(iTRAQ8plex)	3.33369	3	2533.32	845.111
	High	nMVPQQALVIR	Q6PIE5;Q6PIC6;Q8VDN2	N-Term(iTRAQ8plex)	3.32376	2	1572.92	786.962
	High	gIVIATGDR	Q6PIE5	N-Term(iTRAQ8plex)	3.24096	2	1205.71	603.359	1	1.11529	1.03019	1.02549
	High	dmTSEQLDEILR	Q6PIE5	N-Term(iTRAQ8plex); M2(Oxidation)	3.19835	2	1769.88	885.445	1	1.10018	1.22261	1.19312
	High	lNIPVSQVNPR	Q6PIE5;Q6PIC6	N-Term(iTRAQ8plex)	3.1757	2	1540.91	770.957
	High	dGPNALTPPPTTPEWVk	Q6PIE5;Q6PIC6;Q8VDN2	N-Term(iTRAQ8plex); K17(iTRAQ8plex)	3.00197	3	2428.33	810.113
	High	dHTEIVFAR	Q6PIE5	N-Term(iTRAQ8plex)	2.95835	3	1391.75	464.59	1	1.05249	0.96435	1.06208
	High	lIIVEGcQR	Q6PIE5;Q6PIC6;Q8VDN2	N-Term(iTRAQ8plex); C7(Carbamidomethyl)	2.93609	2	1391.79	696.401
	High	tGTLTQNR	Q6PIE5;Q6PIC6;Q8VDN2	N-Term(iTRAQ8plex)	2.88917	2	1194.67	597.839
	High	vImVTGDHPITAk	Q6PIE5;Q6PIC6;Q8VDN2	N-Term(iTRAQ8plex); M3(Oxidation); K13(iTRAQ8plex)	2.86947	3	2006.15	669.387
	High	sPTWTALSR	Q6PIE5	N-Term(iTRAQ8plex)	2.86629	2	1322.73	661.869	1	1.05882	1.1298	1.08517
	High	nmVPQQALVIR	Q6PIE5;Q6PIC6;Q8VDN2	N-Term(iTRAQ8plex); M2(Oxidation)	2.85979	2	1588.91	794.959
	High	nLEAVETLGSTSTICSDk	Q6PIE5;Q6PIC6;Q8VDN2	N-Term(iTRAQ8plex); K18(iTRAQ8plex)	2.84698	3	2476.3	826.105
	High	aAVPDAVGk	Q6PIE5;Q6PIC6;Q8VDN2	N-Term(iTRAQ8plex); K9(iTRAQ8plex)	2.73704	2	1435.86	718.434
	High	aGQENISVSk	Q6PIE5	N-Term(iTRAQ8plex); K10(iTRAQ8plex)	2.71595	2	1640.93	820.968	1	1.17443	1.26347	1.09419
	High	lSLDELGR	Q6PIE5	N-Term(iTRAQ8plex)	2.62075	2	1206.69	603.85	1	1.07229	1.09885	1.09646
	High	nSVFQQGMk	Q6PIE5;Q6PIC6;Q8VDN2	N-Term(iTRAQ8plex); K9(iTRAQ8plex)	2.60875	2	1646.9	823.956
	High	fDTDELNFPTEk	Q6PIE5	N-Term(iTRAQ8plex); K12(iTRAQ8plex)	2.5274	2	2064.06	1032.54	1	1.03893	1.08983	1.04403
	High	NMVPQQALVIR	Q6PIE5;Q6PIC6;Q8VDN2		2.45805	2	1268.71	634.858
	High	aQDILAR	Q6PIE5	N-Term(iTRAQ8plex)	2.35448	2	1090.65	545.829	1	1.04103	0.966216	1.04476
	High	lIFDNLk	Q6PIE5;Q6PIC6;Q8VDN2	N-Term(iTRAQ8plex); K7(iTRAQ8plex)	2.10656	2	1470.91	735.957
	High	gGDRVPADLR	Q6PIE5;Q6PIC6	N-Term(iTRAQ8plex)	2.0797	3	1359.76	453.924
	High	iAGLcNR	Q6PIE5;Q8VDN2	N-Term(iTRAQ8plex); C5(Carbamidomethyl)	2.03581	2	1107.62	554.314
	High	lIFDNLkk	Q6PIE5;Q6PIC6;Q8VDN2	N-Term(iTRAQ8plex); K7(iTRAQ8plex); K8(iTRAQ8plex)	2.02677	2	1903.2	952.103
	High	eVAMDDHk	Q6PIE5	N-Term(iTRAQ8plex); K8(iTRAQ8plex)	2.01689	3	1552.82	518.277	1	1.0584	1.15786	1.18267
	High	yQVDLSk	Q6PIE5	N-Term(iTRAQ8plex); K7(iTRAQ8plex)	1.95136	2	1460.85	730.928	1	1.15129	1.29421	1.07505
	High	NmVPQQALVIR	Q6PIE5;Q6PIC6;Q8VDN2	M2(Oxidation)	1.94387	2	1284.71	642.858
	High	nSVFQQGmk	Q6PIE5;Q6PIC6;Q8VDN2	N-Term(iTRAQ8plex); M8(Oxidation); K9(iTRAQ8plex)	1.87598	2	1662.9	831.955
	High	qAADmILLDDNFASIVTGVEEGR	Q6PIE5;Q6PIC6;Q8VDN2	N-Term(iTRAQ8plex); M5(Oxidation)	1.86482	3	2784.4	928.805
	High	vDNSSLTGESEPQTR	Q6PIE5;Q6PIC6;Q8VDN2	N-Term(iTRAQ8plex)	1.82259	3	1923.95	641.988
	High	eMQDAFQNAYmELGGLGER	Q6PIE5	N-Term(iTRAQ8plex); M11(Oxidation)	1.31024	3	2479.15	827.054	1	1.05624	1.03824	1.08515
	High	gVGIISEGNETVEDIAAR	Q6PIE5;Q6PIC6;Q8VDN2	N-Term(iTRAQ8plex)	1.23731	3	2134.12	712.046
P07759	Serine protease inhibitor A3K OS=Mus musculus GN=Serpina3k PE=1 SV=2 - [SPA3K_MOUSE]	12.8919	15.07	1	4	4	46.85	5.16064	1	0.966586	1.08959	1.15125
	A4	Sequence	Protein Group Accessions	Modifications	XCorr	Charge	MH+ [Da]	m/z [Da]	113/113	115/113	117/113	119/113
	High	dLQILAEFHEk	P07759	N-Term(iTRAQ8plex); K11(iTRAQ8plex)	3.49795	3	1951.11	651.04	1	0.985646	1.12255	1.1167
	High	aVLDVAETGTEAAAATGVIGGIR	P07759	N-Term(iTRAQ8plex)	3.33735	3	2446.33	816.114	1	0.966586	0.968939	1.35278
	High	aLYQTEAFTADFQQPTEAk	P07759	N-Term(iTRAQ8plex); K19(iTRAQ8plex)	2.59416	3	2767.44	923.15	1	0.941273	1.12232	1.21278
	High	tMEEILEGLk	P07759	N-Term(iTRAQ8plex); K10(iTRAQ8plex)	1.88833	3	1771.01	591.007	1	0.764736	1.08959	0.954661
P51881	ADP/ATP translocase 2 OS=Mus musculus GN=Slc25a5 PE=1 SV=3 - [ADT2_MOUSE]	83.3936	42.62	2	6	15	32.9102	9.72998	1	1.0089	1.08936	0.99264
	A4	Sequence	Protein Group Accessions	Modifications	XCorr	Charge	MH+ [Da]	m/z [Da]	113/113	115/113	117/113	119/113
	High	qIFLGGVDkR	P51881	N-Term(iTRAQ8plex); K9(iTRAQ8plex)	4.37802	3	1741.05	581.022	1	1.10489	0.848894	0.782218
	High	gmGGAFVLVLYDEIk	P48962;P51881	N-Term(iTRAQ8plex); M2(Oxidation); K15(iTRAQ8plex)	4.2393	3	2236.24	746.086
	High	dFLAGGVAAAISk	P51881	N-Term(iTRAQ8plex); K13(iTRAQ8plex)	4.15404	3	1828.07	610.028	1	1.05034	1.19971	1.07955
	High	gmGGAFVLVLYDEIkk	P48962;P51881	N-Term(iTRAQ8plex); M2(Oxidation); K15(iTRAQ8plex); K16(iTRAQ8plex)	4.10166	3	2668.54	890.183
	High	gMGGAFVLVLYDEIkk	P48962;P51881	N-Term(iTRAQ8plex); K15(iTRAQ8plex); K16(iTRAQ8plex)	4.03443	4	2652.55	663.894
	High	eQGVLSFWR	P51881	N-Term(iTRAQ8plex)	3.53133	2	1425.77	713.391	1	0.872793	0.994981	1.00207
	High	qIFLGGVDk	P51881	N-Term(iTRAQ8plex); K9(iTRAQ8plex)	3.38647	2	1584.95	792.979	1	0.821046	0.937125	0.859118
	High	lAADVGk	P48962;P51881	N-Term(iTRAQ8plex); K7(iTRAQ8plex)	3.19395	2	1281.79	641.401
	High	tAVAPIER	P48962;P51881	N-Term(iTRAQ8plex)	3.06177	2	1160.69	580.848
	High	yFPTQALNFAFk	P48962;P51881	N-Term(iTRAQ8plex); K12(iTRAQ8plex)	3.01695	3	2055.14	685.72
	High	gNLANVIR	P48962;P51881	N-Term(iTRAQ8plex)	3.01064	2	1160.7	580.854
	High	aAYFGIYDTAk	P51881	N-Term(iTRAQ8plex); K11(iTRAQ8plex)	2.98285	2	1828	914.505	1	1.09665	1.17826	0.964222
	High	lLLQVQHASk	P48962;P51881	N-Term(iTRAQ8plex); K10(iTRAQ8plex)	2.77223	3	1745.09	582.367
	High	mMMQSGR	P48962;P51881	N-Term(iTRAQ8plex)	2.19614	2	1144.55	572.781
	High	gLGDcLVk	P51881	N-Term(iTRAQ8plex); C5(Carbamidomethyl); K8(iTRAQ8plex)	2.14356	2	1469.85	735.429	1	0.991971	0.973514	0.957335
	High	gAWSNVLR	P48962;P51881	N-Term(iTRAQ8plex)	1.8132	2	1206.69	603.847
P09411	Phosphoglycerate kinase 1 OS=Mus musculus GN=Pgk1 PE=1 SV=4 - [PGK1_MOUSE]	52.7765	36.45	3	15	15	44.522	7.89893	1	1.07299	1.08922	0.972919
	A4	Sequence	Protein Group Accessions	Modifications	XCorr	Charge	MH+ [Da]	m/z [Da]	113/113	115/113	117/113	119/113
	High	aLESPERPFLAILGGAk	P09411	N-Term(iTRAQ8plex); K17(iTRAQ8plex)	4.38327	3	2377.4	793.138	1	1.00474	1.08722	0.917717
	High	vLNNMEIGTSLYDEEGAk	P09411	N-Term(iTRAQ8plex); K18(iTRAQ8plex)	3.66096	3	2591.33	864.449	1	1.08636	1.09122	1.06719
	High	ySLEPVAAELk	P09411	N-Term(iTRAQ8plex); K11(iTRAQ8plex)	3.57263	3	1828.06	610.024	1	1.13768	1.20238	1.01169
	High	lGDVYVNDAFGTAHR	P09411	N-Term(iTRAQ8plex)	3.55766	3	1938.99	647.002	1	0.87985	0.925054	0.797617
	High	iTLPVDFVTADkFDENAk	P09411	N-Term(iTRAQ8plex); K12(iTRAQ8plex); K18(iTRAQ8plex)	2.99635	4	2935.64	734.666	1	1.0829	1.16206	0.897833
	High	fHVEEEGk	P09411	N-Term(iTRAQ8plex); K8(iTRAQ8plex)	2.85038	3	1582.86	528.291	1	1.20345	1.12633	0.996367
	High	sLMDEVVk	P09411	N-Term(iTRAQ8plex); K8(iTRAQ8plex)	2.67726	2	1528.88	764.943	1	0.97838	0.979531	1.1021
	High	aAVPSIk	P09411	N-Term(iTRAQ8plex); K7(iTRAQ8plex)	2.50441	2	1293.83	647.417	1	0.859451	1.00887	0.811472
	High	dVLFLk	P09411	N-Term(iTRAQ8plex); K6(iTRAQ8plex)	2.40468	2	1342.85	671.927	1	1.16121	1.12457	0.988308
	High	eLNYFAk	P09411	N-Term(iTRAQ8plex); K7(iTRAQ8plex)	2.20548	2	1492.86	746.933	1	1.1662	1.13676	1.02339
	High	vDFNVPMk	P09411	N-Term(iTRAQ8plex); K8(iTRAQ8plex)	2.08132	2	1557.88	779.445	1	0.985855	0.976399	0.95508
	High	iTLPVDFVTADk	P09411	N-Term(iTRAQ8plex); K12(iTRAQ8plex)	2.0195	2	1927.13	964.069	1	1.09885	1.10053	1.04619
	High	wNTEDk	P09411	N-Term(iTRAQ8plex); K6(iTRAQ8plex)	1.77027	2	1400.75	700.881	1	1.05282	1.14368	0.939594
	High	vNEMIIGGGMAFTFLk	P09411	N-Term(iTRAQ8plex); K16(iTRAQ8plex)	1.60163	3	2336.29	779.436	1	0.662475	0.74867	0.796433
	High	yAEAVGR	P09411	N-Term(iTRAQ8plex)	1.54173	2	1069.59	535.297	1	1.13211	0.907629	1.01662
	High	sLmDEVVk	P09411	N-Term(iTRAQ8plex); M3(Oxidation); K8(iTRAQ8plex)	1.51846	2	1544.88	772.942	1	0.902522	1.05409	0.833813
	High	vLNNmEIGTSLYDEEGAk	P09411	N-Term(iTRAQ8plex); M5(Oxidation); K18(iTRAQ8plex)	1.47547	3	2607.33	869.783	1	0.996476	0.921299	0.995405
Q9Z0E0	Neurochondrin OS=Mus musculus GN=Ncdn PE=1 SV=1 - [NCDN_MOUSE]	13.6093	8.78	1	5	5	78.8447	5.5415	1	1.01255	1.08893	1.06326
	A4	Sequence	Protein Group Accessions	Modifications	XCorr	Charge	MH+ [Da]	m/z [Da]	113/113	115/113	117/113	119/113
	High	eAIGAVIHYLLQVGPEk	Q9Z0E0	N-Term(iTRAQ8plex); K17(iTRAQ8plex)	3.56541	4	2445.43	612.114	1	0.755833	0.973404	0.992526
	High	iFDAVGFTFPNR	Q9Z0E0	N-Term(iTRAQ8plex)	2.92898	2	1687.9	844.456	1	0.995	1.10047	1.06611
	High	gLSEDFQR	Q9Z0E0	N-Term(iTRAQ8plex)	2.50885	2	1255.65	628.33	1	1.11367	1.10438	1.08656
	High	iPILSTFLTAR	Q9Z0E0	N-Term(iTRAQ8plex)	2.32074	2	1535.94	768.474	1	1.06031	1.1533	1.12259
	High	lLLAANVATLGLLmAR	Q9Z0E0	N-Term(iTRAQ8plex); M14(Oxidation)	1.10336	3	1960.19	654.067	1	0.487079	0.416174	0.813412
Q8K2B3	Succinate dehydrogenase [ubiquinone] flavoprotein subunit, mitochondrial OS=Mus musculus GN=Sdha PE=1 SV=1 - [SDHA_MOUSE]	20.5357	11.14	1	6	6	72.5392	7.37158	1	1.00493	1.08799	1.02648
	A4	Sequence	Protein Group Accessions	Modifications	XCorr	Charge	MH+ [Da]	m/z [Da]	113/113	115/113	117/113	119/113
	High	lGANSLLDLVVFGR	Q8K2B3	N-Term(iTRAQ8plex)	3.94404	2	1778.04	889.526	1	0.971481	1.05271	1.11912
	High	gEGGILINSQGER	Q8K2B3	N-Term(iTRAQ8plex)	3.55855	2	1633.87	817.441	1	1.01056	1.07263	1.0044
	High	aNAGEESVmNLDk	Q8K2B3	N-Term(iTRAQ8plex); M9(Oxidation); K13(iTRAQ8plex)	2.42273	3	2002.03	668.015	1	1.00022	1.07281	1.04221
	High	lPGISETAMIFAGVDVTk	Q8K2B3	N-Term(iTRAQ8plex); K18(iTRAQ8plex)	2.41029	3	2457.37	819.796	1	0.908761	1.17281	1.011
	High	aFGGQSLk	Q8K2B3	N-Term(iTRAQ8plex); K8(iTRAQ8plex)	2.20244	2	1415.84	708.424	1	1.00966	1.10338	0.966543
	High	wHFYDTVk	Q8K2B3	N-Term(iTRAQ8plex); K8(iTRAQ8plex)	1.85889	3	1703.93	568.648	1	1.18274	1.32825	1.23144
Q62159	Rho-related GTP-binding protein RhoC OS=Mus musculus GN=Rhoc PE=1 SV=2 - [RHOC_MOUSE]	5.08625	12.95	2	1	2	21.9923	6.58057	1	1.05169	1.08641	1.03704
	A4	Sequence	Protein Group Accessions	Modifications	XCorr	Charge	MH+ [Da]	m/z [Da]	113/113	115/113	117/113	119/113
	High	qVELALWDTAGQEDYDR	P62746;Q62159	N-Term(iTRAQ8plex)	2.54379	2	2313.12	1157.06
	High	eVFEMATR	Q62159	N-Term(iTRAQ8plex)	2.54247	2	1286.67	643.838	1	1.05169	1.08641	1.03704
Q9CZU6	Citrate synthase, mitochondrial OS=Mus musculus GN=Cs PE=1 SV=1 - [CISY_MOUSE]	49.3606	18.75	1	5	9	51.7034	8.57275	1	1.05151	1.08606	1.12898
	A4	Sequence	Protein Group Accessions	Modifications	XCorr	Charge	MH+ [Da]	m/z [Da]	113/113	115/113	117/113	119/113
	High	aLGFPLERPk	Q9CZU6;Q80X68	N-Term(iTRAQ8plex); K10(iTRAQ8plex)	4.21381	3	1736.06	579.358
	High	eGSSIGAIDSR	Q9CZU6	N-Term(iTRAQ8plex)	4.01143	2	1395.73	698.368	1	1.10715	1.09526	1.22663
	High	aLGVLAQLIWSR	Q9CZU6	N-Term(iTRAQ8plex)	3.68611	2	1630.99	815.999	1	0.872193	0.896076	1.20032
	High	dYIWNTLNSGR	Q9CZU6	N-Term(iTRAQ8plex)	3.63261	2	1642.85	821.927	1	1.03933	1.14818	1.07087
	High	vVPGYGHAVLR	Q9CZU6;Q80X68	N-Term(iTRAQ8plex)	3.10213	3	1471.86	491.293
	High	aLGFPLER	Q9CZU6;Q80X68	N-Term(iTRAQ8plex)	2.75473	2	1206.71	603.859
	High	dVLSNLIPk	Q9CZU6	N-Term(iTRAQ8plex); K9(iTRAQ8plex)	2.46832	2	1606.99	804	1	1.05151	1.14587	1.09199
	High	lVAQLYk	Q9CZU6	N-Term(iTRAQ8plex); K7(iTRAQ8plex)	2.41989	2	1442.92	721.962	1	1.09454	1.04971	0.99018
	High	gLVYETSVLDPDEGIR	Q9CZU6;Q80X68	N-Term(iTRAQ8plex)	2.29477	2	2067.09	1034.05
Q3TG90	Microtubule-associated protein RP/EB family member 2 OS=Mus musculus GN=Mapre2 PE=1 SV=1 - [Q3TG90_MOUSE]	5.37045	10.53	4	1	2	19.6458	7.91357	1	1.36247	1.08577	1.31775
	A4	Sequence	Protein Group Accessions	Modifications	XCorr	Charge	MH+ [Da]	m/z [Da]	113/113	115/113	117/113	119/113
	High	lEHEYIHNFk	Q6PER3;Q3TG90	N-Term(iTRAQ8plex); K10(iTRAQ8plex)	3.12123	4	1938.06	485.271
	High	eYDPVEAR	Q3TG90	N-Term(iTRAQ8plex)	2.24922	2	1282.65	641.83	1	1.36247	1.08577	1.31775
Q9D051	Pyruvate dehydrogenase E1 component subunit beta, mitochondrial OS=Mus musculus GN=Pdhb PE=1 SV=1 - [ODPB_MOUSE]	18.9259	24.23	1	7	7	38.912	6.87354	1	0.949608	1.0836	0.957883
	A4	Sequence	Protein Group Accessions	Modifications	XCorr	Charge	MH+ [Da]	m/z [Da]	113/113	115/113	117/113	119/113
	High	iMEGPAFNFLDAPAVR	Q9D051	N-Term(iTRAQ8plex)	4.83017	2	2052.08	1026.54	1	0.831396	0.992988	0.957883
	High	vFLLGEEVAQYDGAYk	Q9D051	N-Term(iTRAQ8plex); K16(iTRAQ8plex)	3.30489	3	2410.31	804.107	1	1.15969	1.30931	1.18959
	High	tIRPMDIEAIEASVMk	Q9D051	N-Term(iTRAQ8plex); K16(iTRAQ8plex)	2.57394	4	2412.34	603.841	1	0.843848	0.86638	0.841135
	High	dIIFAVk	Q9D051	N-Term(iTRAQ8plex); K7(iTRAQ8plex)	1.88036	2	1413.89	707.446	1	0.970647	1.12594	0.995744
	High	vVSPWNSEDAk	Q9D051	N-Term(iTRAQ8plex); K11(iTRAQ8plex)	1.82474	2	1840.03	920.516	1	0.954272	0.99662	0.894889
	High	eAINQGmDEELER	Q9D051	N-Term(iTRAQ8plex); M7(Oxidation)	1.671	2	1853.88	927.443	1	0.949608	1.17801	1.03729
	High	dFLIPIGk	Q9D051	N-Term(iTRAQ8plex); K8(iTRAQ8plex)	1.38233	3	1510.94	504.317	1	0.847743	0.858961	0.870564
E9Q589	Neural cell adhesion molecule 1 OS=Mus musculus GN=Ncam1 PE=1 SV=1 - [E9Q589_MOUSE]	20.1675	12.41	6	8	8	80.3082	4.91943	1	1.01912	1.08301	1.01499
	A4	Sequence	Protein Group Accessions	Modifications	XCorr	Charge	MH+ [Da]	m/z [Da]	113/113	115/113	117/113	119/113
	High	aLASEWkPEIR	E9Q589	N-Term(iTRAQ8plex); K7(iTRAQ8plex)	3.44185	3	1908.11	636.707	1	1.068	1.08301	1.01499
	High	gLGEISAATEFk	E9Q589	N-Term(iTRAQ8plex); K12(iTRAQ8plex)	3.00829	2	1831.03	916.02	1	1.18463	1.10831	1.09683
	High	fIVLSNNYLQIR	E9Q589	N-Term(iTRAQ8plex)	2.77198	2	1784.03	892.52	1	1.11062	1.11825	1.1132
	High	aAHFVFR	E9Q589	N-Term(iTRAQ8plex)	2.49348	2	1151.66	576.332	1	1.01781	1.11038	1.02943
	High	aGEQDASIHLk	E9Q589	N-Term(iTRAQ8plex); K11(iTRAQ8plex)	2.32049	3	1777	593.004	1	0.986817	1.05206	0.965707
	High	vSSLTLk	E9Q589	N-Term(iTRAQ8plex); K7(iTRAQ8plex)	2.24744	2	1355.87	678.439	1	1.01912	0.966908	0.991356
	High	lSPNQQR	E9Q589	N-Term(iTRAQ8plex)	1.64576	2	1146.65	573.828	1	0.545909	0.526698	0.581003
	High	iGQESLEFILVQADTPSSPSIDR	E9Q589	N-Term(iTRAQ8plex)	1.61054	3	2806.47	936.163	1	0.633076	0.721388	0.69331
Q9QYG0	Protein NDRG2 OS=Mus musculus GN=Ndrg2 PE=1 SV=1 - [NDRG2_MOUSE]	21.9783	15.9	1	6	6	40.7632	5.40186	1	1.00679	1.08085	1.0456
	A4	Sequence	Protein Group Accessions	Modifications	XCorr	Charge	MH+ [Da]	m/z [Da]	113/113	115/113	117/113	119/113
	High	tASLTSAASIDGSR	Q9QYG0	N-Term(iTRAQ8plex)	3.14635	2	1640.87	820.94	1	1.03897	0.897162	1.03059
	High	lDPTQTSFLk	Q9QYG0	N-Term(iTRAQ8plex); K10(iTRAQ8plex)	3.05072	2	1758.02	879.513	1	1.04781	1.02955	1.00826
	High	fGDMQEIIQNFVR	Q9QYG0	N-Term(iTRAQ8plex)	2.5065	2	1900.99	950.999	1	0.784071	0.990399	1.19713
	High	lTEAFk	Q9QYG0	N-Term(iTRAQ8plex); K6(iTRAQ8plex)	2.40556	2	1316.8	658.903	1	1.0676	1.10689	1.04868
	High	gWmDWAAHk	Q9QYG0	N-Term(iTRAQ8plex); M3(Oxidation); K9(iTRAQ8plex)	2.32252	3	1725.89	575.969	1	0.97561	1.05542	1.028
	High	fGDmQEIIQNFVR	Q9QYG0	N-Term(iTRAQ8plex); M4(Oxidation)	2.22585	2	1916.98	958.992	1	1.14779	1.16321	1.19769
	High	eAELAAR	Q9QYG0	N-Term(iTRAQ8plex)	2.07627	2	1063.6	532.301	1	0.970825	0.944212	1.22726
Z4YJV4	2-oxoglutarate dehydrogenase, mitochondrial OS=Mus musculus GN=Ogdh PE=1 SV=1 - [Z4YJV4_MOUSE]	35.1679	10.4	2	6	11	115.953	6.97607	1	1.02092	1.08047	1.02655
	A4	Sequence	Protein Group Accessions	Modifications	XCorr	Charge	MH+ [Da]	m/z [Da]	113/113	115/113	117/113	119/113
	High	lVEDHLAVQSLIR	Z4YJV4;E9Q7L0	N-Term(iTRAQ8plex)	4.88012	3	1797.05	599.688
	High	lNVLANVIR	Z4YJV4;E9Q7L0	N-Term(iTRAQ8plex)	2.97836	2	1315.83	658.42
	High	nMEEEVAITR	Z4YJV4	N-Term(iTRAQ8plex)	2.90093	2	1495.76	748.385	1	1.00483	1.08047	0.995363
	High	sSPYPTDVAR	Z4YJV4;E9Q7L0	N-Term(iTRAQ8plex)	2.79616	2	1396.73	698.869
	High	lSGQDVER	Z4YJV4;E9Q7L0	N-Term(iTRAQ8plex)	2.63823	2	1207.65	604.329
	High	fLDTAFDLDAFk	Z4YJV4	N-Term(iTRAQ8plex); K12(iTRAQ8plex)	2.47251	3	2011.1	671.038	1	1.03794	1.21719	1.06844
	High	nmEEEVAITR	Z4YJV4	N-Term(iTRAQ8plex); M2(Oxidation)	2.33365	2	1511.77	756.388	1	1.03054	1.08552	0.950348
	High	vYYDLTR	Z4YJV4	N-Term(iTRAQ8plex)	2.28271	2	1233.67	617.34	1	1.0317	1.06323	1.11676
	High	sWDIFFR	Z4YJV4	N-Term(iTRAQ8plex)	2.20141	2	1274.68	637.844	1	0.998671	1.05058	1.02655
	High	akPVWYAGR	Z4YJV4	N-Term(iTRAQ8plex); K2(iTRAQ8plex)	2.1425	3	1655.98	552.665	1	1.10555	1.10644	1.04487
	High	qILLPFR	Z4YJV4;E9Q7L0	N-Term(iTRAQ8plex)	2.10896	2	1190.75	595.879
	High	iEQLSPFPFDLLLk	Z4YJV4	N-Term(iTRAQ8plex); K14(iTRAQ8plex)	1.9846	3	2268.35	756.787	1	0.990606	0.875288	0.771972
P60710	Actin, cytoplasmic 1 OS=Mus musculus GN=Actb PE=1 SV=1 - [ACTB_MOUSE]	84.0774	47.73	12	5	14	41.7097	5.47803	1	1.06307	1.0803	1.20683
	A4	Sequence	Protein Group Accessions	Modifications	XCorr	Charge	MH+ [Da]	m/z [Da]	113/113	115/113	117/113	119/113
	High	qEYDESGPSIVHR	P60710	N-Term(iTRAQ8plex)	4.0355	3	1820.9	607.639	1	1.0969	1.0573	1.13967
	High	hQGVMVGmGQk	P68033;P60710	N-Term(iTRAQ8plex); M8(Oxidation); K11(iTRAQ8plex)	3.9324	4	1795.97	449.748
	High	vAPEEHPVLLTEAPLNPk	P60710	N-Term(iTRAQ8plex); K18(iTRAQ8plex)	3.82062	3	2562.47	854.827	1	1.08486	1.11385	1.28752
	High	hQGVMVGMGQk	P68033;P60710	N-Term(iTRAQ8plex); K11(iTRAQ8plex)	3.71236	3	1779.98	593.997
	High	rGILTLk	P68033;P60710	N-Term(iTRAQ8plex); K7(iTRAQ8plex)	3.64917	3	1408.94	470.318
	High	iWHHTFYNELR	P60710;P68033	N-Term(iTRAQ8plex)	3.29617	4	1819.95	455.743
	High	gYSFTTTAER	P60710	N-Term(iTRAQ8plex)	3.29472	2	1436.73	718.867	1	1.12184	1.14217	1.09705
	High	aVFPSIVGR	P68033;P60710	N-Term(iTRAQ8plex)	3.08264	2	1249.75	625.379
	High	dSYVGDEAQSk	P68033;P60710	N-Term(iTRAQ8plex); K11(iTRAQ8plex)	3.07379	3	1806.92	602.979
	High	hQGVmVGmGQk	P68033;P60710	N-Term(iTRAQ8plex); M5(Oxidation); M8(Oxidation); K11(iTRAQ8plex)	3.05894	3	1811.96	604.659
	High	aGFAGDDAPR	P68033;P60710	N-Term(iTRAQ8plex)	3.0486	2	1280.65	640.827
	High	eITALAPSTMk	P68033;P60710	N-Term(iTRAQ8plex); K11(iTRAQ8plex)	2.82393	2	1770.02	885.512
	High	dLTDYLmk	P68033;P60710	N-Term(iTRAQ8plex); M7(Oxidation); K8(iTRAQ8plex)	2.81116	3	1622.89	541.634
	High	dLTDYLMk	P68033;P60710	N-Term(iTRAQ8plex); K8(iTRAQ8plex)	2.77488	2	1606.89	803.948
	High	sYELPDGQVITIGNER	P68033;P60710	N-Term(iTRAQ8plex)	2.66928	3	2095.09	699.036
	High	eITALAPSTmk	P68033;P60710	N-Term(iTRAQ8plex); M10(Oxidation); K11(iTRAQ8plex)	2.39539	3	1786.02	596.011
	High	lcYVALDFEQEMATAASSSSLEk	P60710	N-Term(iTRAQ8plex); C2(Carbamidomethyl); K23(iTRAQ8plex)	1.83087	3	3158.59	1053.53	1	0.758309	0.526448	1.49992
	High	dLYANTVLSGGTTmYPGIADR	P60710	N-Term(iTRAQ8plex); M14(Oxidation)	1.45647	3	2535.26	845.759	1	1.00821	1.04912	1.18942
P10853	Histone H2B type 1-F/J/L OS=Mus musculus GN=Hist1h2bf PE=1 SV=2 - [H2B1F_MOUSE]	2.10464	12.7	10	2	2	13.9276	10.3159	1	0.919767	1.07699	1.02212
	A4	Sequence	Protein Group Accessions	Modifications	XCorr	Charge	MH+ [Da]	m/z [Da]	113/113	115/113	117/113	119/113
	High	eIQTAVR	P10853	N-Term(iTRAQ8plex)	2.10464	2	1120.65	560.831	1	0.895392	1.04465	1.04817
	High	lLLPGELAk	P10853	N-Term(iTRAQ8plex); K9(iTRAQ8plex)	1.89808	3	1562.01	521.341	1	0.944806	1.11033	0.996719
Q9CQX2	Cytochrome b5 type B OS=Mus musculus GN=Cyb5b PE=1 SV=1 - [CYB5B_MOUSE]	6.78256	17.12	1	2	2	16.3078	4.89404	1	0.974451	1.07586	1.06138
	A4	Sequence	Protein Group Accessions	Modifications	XCorr	Charge	MH+ [Da]	m/z [Da]	113/113	115/113	117/113	119/113
	High	nSAEETWMVIHGR	Q9CQX2	N-Term(iTRAQ8plex)	3.51298	3	1833.91	611.975	1	0.96854	0.993848	1.04522
	High	vEGSEPSVTYYR	Q9CQX2	N-Term(iTRAQ8plex)	3.26958	2	1690.86	845.932	1	0.980399	1.16463	1.07779
P26443	Glutamate dehydrogenase 1, mitochondrial OS=Mus musculus GN=Glud1 PE=1 SV=1 - [DHE3_MOUSE]	69.8805	24.19	2	15	15	61.2982	8.00146	1	1.00658	1.07437	1.01164
	A4	Sequence	Protein Group Accessions	Modifications	XCorr	Charge	MH+ [Da]	m/z [Da]	113/113	115/113	117/113	119/113
	High	rDDGSWEVIEGYR	P26443	N-Term(iTRAQ8plex)	5.18881	3	1885.93	629.313	1	1.00658	1.1062	1.07443
	High	tFVVQGFGNVGLHSMR	P26443	N-Term(iTRAQ8plex)	4.97572	3	2053.09	685.034	1	0.98993	0.944981	1.01862
	High	dDGSWEVIEGYR	P26443	N-Term(iTRAQ8plex)	4.41605	2	1729.83	865.418	1	1.08952	1.17763	1.1166
	High	rFTMELAk	P26443	N-Term(iTRAQ8plex); K8(iTRAQ8plex)	3.61825	3	1603.94	535.317	1	0.951505	0.831959	0.841648
	High	dIVHSGLAYTMER	P26443	N-Term(iTRAQ8plex)	3.5412	3	1795.93	599.313	1	0.964845	1.0353	1.05661
	High	mVEGFFDR	P26443	N-Term(iTRAQ8plex)	2.74064	2	1304.66	652.833	1	0.92168	0.995112	1.03393
	High	gASIVEDk	P26443	N-Term(iTRAQ8plex); K8(iTRAQ8plex)	2.626	2	1426.83	713.918	1	1.07417	1.02034	1.01077
	High	tFVVQGFGNVGLHSmR	P26443	N-Term(iTRAQ8plex); M15(Oxidation)	2.61244	3	2069.08	690.366	1	0.935058	1.0762	0.974989
	High	ySTDVSVDEVk	P26443	N-Term(iTRAQ8plex); K11(iTRAQ8plex)	2.51723	3	1849.99	617.336	1	1.05498	1.07998	1.00612
	High	tAAYVNAIEk	P26443	N-Term(iTRAQ8plex); K10(iTRAQ8plex)	2.44013	2	1687.98	844.492	1	1.04935	1.00856	0.951949
	High	aLASLMTYk	P26443	N-Term(iTRAQ8plex); K9(iTRAQ8plex)	2.40684	2	1605.94	803.472	1	0.943353	0.960207	0.969958
	High	dIVHSGLAYTmER	P26443	N-Term(iTRAQ8plex); M11(Oxidation)	2.30392	3	1811.92	604.645	1	1.11848	1.10586	1.02561
	High	iIAEGANGPTTPEADk	P26443	N-Term(iTRAQ8plex); K16(iTRAQ8plex)	2.19151	3	2192.19	731.401	1	0.988662	1.01217	0.963044
	High	pISQGGIHGR	P26443	N-Term(iTRAQ8plex)	2.14958	3	1325.75	442.59	1	0.750386	0.867128	0.964635
	High	fTMELAk	P26443	N-Term(iTRAQ8plex); K7(iTRAQ8plex)	2.12343	2	1447.84	724.424	1	1.00337	1.01387	0.946119
	High	iSGASEk	P26443	N-Term(iTRAQ8plex); K7(iTRAQ8plex)	1.85346	2	1299.77	650.388	1	1.16585	1.09028	1.36772
	High	aLASLmTYk	P26443	N-Term(iTRAQ8plex); M6(Oxidation); K9(iTRAQ8plex)	1.80239	2	1621.93	811.471	1	1.15182	1.10514	1.04087
	High	lVEDLk	P26443	N-Term(iTRAQ8plex); K6(iTRAQ8plex)	1.72225	3	1324.82	442.28	1	1.11128	1.04586	0.978603
	High	fTmELAk	P26443	N-Term(iTRAQ8plex); M3(Oxidation); K7(iTRAQ8plex)	1.70877	2	1463.83	732.418	1	1.05387	1.07437	0.998793
Q9D2G2	Dihydrolipoyllysine-residue succinyltransferase component of 2-oxoglutarate dehydrogenase complex, mitochondrial OS=Mus musculus GN=Dlst PE=1 SV=1 - [ODO2_MOUSE]	11.8283	9.47	1	5	5	48.9635	8.95361	1	1.04438	1.07404	1.04626
	A4	Sequence	Protein Group Accessions	Modifications	XCorr	Charge	MH+ [Da]	m/z [Da]	113/113	115/113	117/113	119/113
	High	vEGGTPLFTLR	Q9D2G2	N-Term(iTRAQ8plex)	3.73632	2	1493.86	747.433	1	1.02837	1.07097	1.04626
	High	gLVVPVIR	Q9D2G2	N-Term(iTRAQ8plex)	3.04861	2	1156.77	578.888	1	1.04438	1.07404	1.00407
	High	eAVTFLR	Q9D2G2	N-Term(iTRAQ8plex)	2.55611	2	1139.67	570.338	1	1.1188	1.08322	1.06746
	High	tINELGEk	Q9D2G2	N-Term(iTRAQ8plex); K8(iTRAQ8plex)	2.48728	2	1511.88	756.445	1	1.10673	1.18327	1.10014
	High	lGFMSAFVk	Q9D2G2	N-Term(iTRAQ8plex); K9(iTRAQ8plex)	1.7665	3	1607.94	536.651	1	0.680591	0.703983	0.743843
P50518	V-type proton ATPase subunit E 1 OS=Mus musculus GN=Atp6v1e1 PE=1 SV=2 - [VATE1_MOUSE]	15.6247	18.14	2	4	4	26.1408	8.42627	1	1.04672	1.07216	0.990027
	A4	Sequence	Protein Group Accessions	Modifications	XCorr	Charge	MH+ [Da]	m/z [Da]	113/113	115/113	117/113	119/113
	High	aRDDLITDLLNEAk	P50518	N-Term(iTRAQ8plex); K14(iTRAQ8plex)	4.21943	3	2195.24	732.42	1	0.897523	1.02987	0.993657
	High	gALFGANANR	P50518	N-Term(iTRAQ8plex)	2.94301	2	1294.71	647.86	1	1.15665	1.28847	1.20354
	High	vSNTLESR	P50518	N-Term(iTRAQ8plex)	2.79908	2	1209.67	605.339	1	1.0498	0.986043	0.990027
	High	aEEEFNIEk	P50518	N-Term(iTRAQ8plex); K9(iTRAQ8plex)	2.29742	2	1716.93	858.967	1	1.04672	1.07216	0.942441
O35129	Prohibitin-2 OS=Mus musculus GN=Phb2 PE=1 SV=1 - [PHB2_MOUSE]	21.7982	18.73	3	5	5	33.2759	9.83252	1	0.966917	1.07155	1.05688
	A4	Sequence	Protein Group Accessions	Modifications	XCorr	Charge	MH+ [Da]	m/z [Da]	113/113	115/113	117/113	119/113
	High	iGGVQQDTILAEGLHFR	O35129	N-Term(iTRAQ8plex)	5.19488	3	2158.19	720.067	1	0.892812	0.956681	0.969664
	High	fNASQLITQR	O35129	N-Term(iTRAQ8plex)	3.8733	2	1481.83	741.418	1	0.966917	1.07155	1.02927
	High	lLLGAGAVAYGVR	O35129	N-Term(iTRAQ8plex)	3.06508	2	1563.95	782.478	1	0.966946	1.02009	0.979117
	High	aQVSLLIR	O35129	N-Term(iTRAQ8plex)	3.04661	2	1203.77	602.388	1	1.01072	1.08434	1.05688
	High	lGLDYEER	O35129	N-Term(iTRAQ8plex)	2.66692	2	1298.68	649.845	1	0.941518	1.06773	1.09102
Q7TQD2	Tubulin polymerization-promoting protein OS=Mus musculus GN=Tppp PE=1 SV=1 - [TPPP_MOUSE]	7.91166	21.1	1	4	4	23.5601	9.42236	1	1.0666	1.07103	1.05556
	A4	Sequence	Protein Group Accessions	Modifications	XCorr	Charge	MH+ [Da]	m/z [Da]	113/113	115/113	117/113	119/113
	High	nVTVTDVDIVFSk	Q7TQD2	N-Term(iTRAQ8plex); K13(iTRAQ8plex)	2.83128	3	2045.17	682.394	1	1.05003	1.05413	1.11217
	High	aPVISGVTk	Q7TQD2	N-Term(iTRAQ8plex); K9(iTRAQ8plex)	2.70844	2	1479.93	740.469	1	1.08343	1.08819	1.00182
	High	tITFEQFQEALEELAk	Q7TQD2	N-Term(iTRAQ8plex); K16(iTRAQ8plex)	2.37195	3	2505.36	835.793	1	1.1787	1.40693	1.48847
	High	fAVHGDTR	Q7TQD2	N-Term(iTRAQ8plex)	1.86772	3	1206.65	402.888	1	1.03824	0.901482	0.958974
P63101	14-3-3 protein zeta/delta OS=Mus musculus GN=Ywhaz PE=1 SV=1 - [1433Z_MOUSE]	69.121	52.65	3	8	12	27.7537	4.79248	1	1.03785	1.07062	0.962889
	A4	Sequence	Protein Group Accessions	Modifications	XCorr	Charge	MH+ [Da]	m/z [Da]	113/113	115/113	117/113	119/113
	High	gIVDQSQQAYQEAFEISk	P63101	N-Term(iTRAQ8plex); K18(iTRAQ8plex)	5.08276	3	2649.39	883.801	1	1.01804	1.00772	0.977366
	High	tAFDEAIAELDTLSEESYk	P63101	N-Term(iTRAQ8plex); K19(iTRAQ8plex)	3.95555	3	2740.4	914.14	1	0.882038	1.08535	0.968489
	High	dSTLIMQLLR	P62259;P61982;P68510;P68254;P63101;Q9CQV8	N-Term(iTRAQ8plex)	3.8548	2	1493.86	747.435
	High	nLLSVAYk	P62259;P61982;P68510;P68254;P63101;Q9CQV8	N-Term(iTRAQ8plex); K8(iTRAQ8plex)	3.30231	2	1515.93	758.468
	High	yLAEVAAGDDkk	P63101	N-Term(iTRAQ8plex); K11(iTRAQ8plex); K12(iTRAQ8plex)	2.84372	3	2192.26	731.425	1	1.10134	1.15279	0.928458
	High	vVSSIEQk	P63101	N-Term(iTRAQ8plex); K8(iTRAQ8plex)	2.72653	2	1497.9	749.454	1	1.09397	1.04314	0.966913
	High	sVTEQGAELSNEER	P63101	N-Term(iTRAQ8plex)	2.54265	3	1852.92	618.31	1	1.01618	0.958857	0.958881
	High	dSTLImQLLR	P62259;P61982;P68510;P68254;P63101;Q9CQV8	N-Term(iTRAQ8plex); M6(Oxidation)	2.52983	3	1509.86	503.957
	High	lAEQAER	P62259;P61982;P68510;P68254;P63101;Q9CQV8	N-Term(iTRAQ8plex)	2.49434	2	1120.62	560.815
	High	dIcNDVLSLLEk	P63101	N-Term(iTRAQ8plex); C3(Carbamidomethyl); K12(iTRAQ8plex)	2.38586	3	2027.12	676.378	1	1.03007	1.12573	1.13638
	High	fLIPNASQPESk	P63101	N-Term(iTRAQ8plex); K12(iTRAQ8plex)	2.08238	3	1939.1	647.039	1	1.04569	0.984333	0.973219
	High	emQPTHPIR	P68254;P63101;Q9CQV8	N-Term(iTRAQ8plex); M2(Oxidation)	1.84683	2	1428.75	714.878
	High	dICNDVLSLLEk	P63101	N-Term(iTRAQ8plex); K12(iTRAQ8plex)	1.64631	3	1970.1	657.372	1	0.742169	0.848438	0.745182
	High	yLAEVAAGDDk	P63101	N-Term(iTRAQ8plex); K11(iTRAQ8plex)	1.29556	2	1759.97	880.486	1	1.12593	1.19405	1.16807
P17426	AP-2 complex subunit alpha-1 OS=Mus musculus GN=Ap2a1 PE=1 SV=1 - [AP2A1_MOUSE]	28.5908	8.9	1	4	9	107.596	7.03467	1	1.05543	1.07045	1.04068
	A4	Sequence	Protein Group Accessions	Modifications	XCorr	Charge	MH+ [Da]	m/z [Da]	113/113	115/113	117/113	119/113
	High	eMGEAFAADIPR	P17426	N-Term(iTRAQ8plex)	4.09785	2	1610.81	805.907	1	0.913345	1.00753	1.02006
	High	iAGDYVSEEVWYR	P17426;P17427	N-Term(iTRAQ8plex)	3.409	2	1890.95	945.979
	High	aTIQGVLR	P17426	N-Term(iTRAQ8plex)	3.31567	2	1161.72	581.365	1	1.12494	1.22566	1.13779
	High	dFLTPPLLSVR	P17426	N-Term(iTRAQ8plex)	3.22656	2	1561.92	781.464	1	1.01558	1.04822	1.02219
	High	gLAVFISDIR	P17426;P17427	N-Term(iTRAQ8plex)	2.8689	2	1394.83	697.918
	High	qIVSEMLR	P17426	N-Term(iTRAQ8plex)	2.55219	2	1279.73	640.368	1	1.09683	1.09315	1.05951
	High	vAILAEk	P17426;P17427	N-Term(iTRAQ8plex); K7(iTRAQ8plex)	2.41998	2	1351.87	676.44
	High	aLLLSTYIk	P17426;P17427	N-Term(iTRAQ8plex); K9(iTRAQ8plex)	2.21997	2	1630.04	815.522
	High	nADVELQQR	P17426;P17427	N-Term(iTRAQ8plex)	2.11767	2	1376.74	688.872
Q9D0M3	Cytochrome c1, heme protein, mitochondrial OS=Mus musculus GN=Cyc1 PE=1 SV=1 - [CY1_MOUSE]	9.5551	7.08	1	2	2	35.3049	9.15869	1	1.08032	1.06974	1.00993
	A4	Sequence	Protein Group Accessions	Modifications	XCorr	Charge	MH+ [Da]	m/z [Da]	113/113	115/113	117/113	119/113
	High	lSDYFPkPYPNPEAAR	Q9D0M3	N-Term(iTRAQ8plex); K7(iTRAQ8plex)	3.54779	3	2473.32	825.113	1	1.06101	1.15428	1.02263
	High	dVATFLR	Q9D0M3	N-Term(iTRAQ8plex)	2.84715	2	1125.65	563.33	1	1.08032	1.03756	1.00993
Q8BMS1	Trifunctional enzyme subunit alpha, mitochondrial OS=Mus musculus GN=Hadha PE=1 SV=1 - [ECHA_MOUSE]	29.6157	17.43	1	12	12	82.6175	9.14404	1	0.970427	1.06945	1.07387
	A4	Sequence	Protein Group Accessions	Modifications	XCorr	Charge	MH+ [Da]	m/z [Da]	113/113	115/113	117/113	119/113
	High	aGLEQGSDAGYLAESQk	Q8BMS1	N-Term(iTRAQ8plex); K17(iTRAQ8plex)	3.87101	3	2332.22	778.078	1	0.946203	0.998049	1.01066
	High	dSIFSNLIGQLDYk	Q8BMS1	N-Term(iTRAQ8plex); K14(iTRAQ8plex)	3.18857	3	2221.23	741.08	1	0.873411	1.10298	1.11218
	High	dTTVTGLGR	Q8BMS1	N-Term(iTRAQ8plex)	3.01797	2	1223.69	612.348	1	0.927305	0.919376	0.860446
	High	tIEYLEEVAVNFAk	Q8BMS1	N-Term(iTRAQ8plex); K14(iTRAQ8plex)	2.70693	3	2234.25	745.422	1	0.994638	1.15329	1.10541
	High	lPAkPEVSSDEDVQYR	Q8BMS1	N-Term(iTRAQ8plex); K4(iTRAQ8plex)	2.48692	3	2441.3	814.439	1	1.05113	1.39584	1.08525
	High	gLYPAPLk	Q8BMS1	N-Term(iTRAQ8plex); K8(iTRAQ8plex)	2.43898	2	1466.91	733.958	1	1.0375	1.12245	1.11653
	High	aLTSFER	Q8BMS1	N-Term(iTRAQ8plex)	2.37444	2	1127.63	564.319	1	0.986841	1.06945	1.07387
	High	iIDAVk	Q8BMS1	N-Term(iTRAQ8plex); K6(iTRAQ8plex)	2.17407	2	1266.82	633.913	1	1.01015	1.0952	1.08021
	High	aDmVIEAVFEDLGVk	Q8BMS1	N-Term(iTRAQ8plex); M3(Oxidation); K15(iTRAQ8plex)	2.04104	3	2260.23	754.083	1	0.606029	0.701389	0.660715
	High	fGGGSVELLk	Q8BMS1	N-Term(iTRAQ8plex); K10(iTRAQ8plex)	1.96517	3	1614.96	538.993	1	0.929662	0.970798	0.895514
	High	gDVAVIR	Q8BMS1	N-Term(iTRAQ8plex)	1.91183	2	1033.63	517.316	1	0.970427	1.00428	1.0025
	High	gFYIYQEGSk	Q8BMS1	N-Term(iTRAQ8plex); K10(iTRAQ8plex)	1.67049	3	1799.97	600.661	1	0.774829	1.16499	1.09592
P38647	Stress-70 protein, mitochondrial OS=Mus musculus GN=Hspa9 PE=1 SV=3 - [GRP75_MOUSE]	41.9967	20.91	1	11	11	73.4156	6.07471	1	1.00042	1.0689	1.13226
	A4	Sequence	Protein Group Accessions	Modifications	XCorr	Charge	MH+ [Da]	m/z [Da]	113/113	115/113	117/113	119/113
	High	sDIGEVILVGGMTR	P38647	N-Term(iTRAQ8plex)	3.94329	2	1750.96	875.984	1	0.949643	1.12571	1.16578
	High	vINEPTAAALAYGLDk	P38647	N-Term(iTRAQ8plex); K16(iTRAQ8plex)	3.93142	3	2254.28	752.099	1	1.15785	1.02652	0.962953
	High	vQQTVQDLFGR	P38647	N-Term(iTRAQ8plex)	3.81899	2	1594.88	797.944	1	1.07109	1.16066	1.23796
	High	dAGQISGLNVLR	P38647	N-Term(iTRAQ8plex)	3.78203	2	1546.89	773.947	1	1.06029	1.12654	1.12716
	High	tTPSVVAFTADGER	P38647	N-Term(iTRAQ8plex)	3.62278	2	1754.92	877.963	1	1.09058	1.09192	1.13739
	High	sQVFSTAADGQTQVEIk	P38647	N-Term(iTRAQ8plex); K17(iTRAQ8plex)	3.54799	3	2417.3	806.438	1	0.967681	1.03669	1.08204
	High	eQQIVIQSSGGLSk	P38647	N-Term(iTRAQ8plex); K14(iTRAQ8plex)	3.09324	3	2082.19	694.736	1	1.02677	1.04636	1.19786
	High	lLGQFTLIGIPPAPR	P38647	N-Term(iTRAQ8plex)	2.99176	2	1897.15	949.078	1	0.779038	0.839768	0.988602
	High	vLENAEGAR	P38647	N-Term(iTRAQ8plex)	2.56909	2	1262.69	631.851	1	0.996191	1.03564	1.05547
	High	aQFEGIVTDLIk	P38647	N-Term(iTRAQ8plex); K12(iTRAQ8plex)	2.35072	3	1942.14	648.053	1	0.956582	1.02784	1.01087
	High	eTGVDLTk	P38647	N-Term(iTRAQ8plex); K8(iTRAQ8plex)	2.1753	2	1470.86	735.932	1	1.08755	1.22751	1.15722
O55042	Alpha-synuclein OS=Mus musculus GN=Snca PE=1 SV=2 - [SYUA_MOUSE]	11.7979	33.57	1	2	4	14.4762	4.76709	1	0.995079	1.06798	1.10098
	A4	Sequence	Protein Group Accessions	Modifications	XCorr	Charge	MH+ [Da]	m/z [Da]	113/113	115/113	117/113	119/113
	High	tVEGAGNIAAATGFVk	O55042	N-Term(iTRAQ8plex); K16(iTRAQ8plex)	3.97079	3	2114.22	705.413	1	0.979718	1.16408	1.22573
	High	eGVVHGVTTVAEk	O55042	N-Term(iTRAQ8plex); K13(iTRAQ8plex)	3.06786	3	1934.1	645.372	1	1.01068	0.979802	0.98893
	High	eGVVAAAEk	O55042;Q91ZZ3	N-Term(iTRAQ8plex); K9(iTRAQ8plex)	2.76281	2	1481.87	741.439
	High	eGVLYVGSk	O55042;Q91ZZ3	N-Term(iTRAQ8plex); K9(iTRAQ8plex)	1.99642	2	1559.91	780.461
Q61316	Heat shock 70 kDa protein 4 OS=Mus musculus GN=Hspa4 PE=1 SV=1 - [HSP74_MOUSE]	21.0935	10.7	2	5	6	94.0733	5.23682	1	1.01174	1.06776	1.07242
	A4	Sequence	Protein Group Accessions	Modifications	XCorr	Charge	MH+ [Da]	m/z [Da]	113/113	115/113	117/113	119/113
	High	eFSITDVVPYPISLR	Q61316	N-Term(iTRAQ8plex)	4.06228	2	2040.13	1020.57	1	1.01174	1.21776	1.18702
	High	eDIYAVEIVGGATR	Q61316	N-Term(iTRAQ8plex)	4.02973	2	1796.97	898.987	1	1.1151	1.07033	1.05043
	High	aGGIETIANEYSDR	Q61316	N-Term(iTRAQ8plex)	3.58635	2	1799.9	900.454	1	1.08444	0.99313	1.07242
	High	lMNETTAVALAYGIYk	P48722;Q61316	N-Term(iTRAQ8plex); K16(iTRAQ8plex)	3.2653	3	2366.33	789.449
	High	vLATAFDTTLGGR	Q61316	N-Term(iTRAQ8plex)	3.18796	2	1625.92	813.462	1	0.915325	0.974052	0.946706
	High	sNLAYDIVQLPTGLTGIk	Q61316	N-Term(iTRAQ8plex); K18(iTRAQ8plex)	2.96189	3	2511.45	837.823	1	0.954363	1.06776	1.14158
P48722	Heat shock 70 kDa protein 4L OS=Mus musculus GN=Hspa4l PE=1 SV=2 - [HS74L_MOUSE]	17.4921	8.59	3	4	5	94.3225	5.74463	1	1.05237	1.06755	1.06771
	A4	Sequence	Protein Group Accessions	Modifications	XCorr	Charge	MH+ [Da]	m/z [Da]	113/113	115/113	117/113	119/113
	High	eDINSIEIVGGATR	P48722	N-Term(iTRAQ8plex)	4.00693	2	1777.96	889.481	1	1.05237	1.08172	1.06771
	High	sFDDPIVQTER	P48722	N-Term(iTRAQ8plex)	3.88121	2	1610.83	805.917	1	1.07384	1.09357	1.08539
	High	lMNETTAVALAYGIYk	P48722;Q61316	N-Term(iTRAQ8plex); K16(iTRAQ8plex)	3.2653	3	2366.33	789.449
	High	nAVEEYVYDFR	P48722	N-Term(iTRAQ8plex)	2.90465	2	1708.84	854.924	1	0.952161	0.915834	1.01712
	High	yLEEERPFAIEQVTGMLLAk	P48722	N-Term(iTRAQ8plex); K20(iTRAQ8plex)	2.34248	4	2945.62	737.16	1	0.805437	0.964357	1.45933
Q9CQD1	Ras-related protein Rab-5A OS=Mus musculus GN=Rab5a PE=1 SV=1 - [RAB5A_MOUSE]	6.436	10.7	1	1	2	23.5838	8.14795	1	1.04231	1.06729	1.00896
	A4	Sequence	Protein Group Accessions	Modifications	XCorr	Charge	MH+ [Da]	m/z [Da]	113/113	115/113	117/113	119/113
	High	gVDLTEPAQPAR	Q9CQD1	N-Term(iTRAQ8plex)	3.42378	2	1557.85	779.427	1	1.04231	1.06729	1.00896
	High	lVLLGESAVGk	Q9CQD1;P35278	N-Term(iTRAQ8plex); K11(iTRAQ8plex)	3.01223	3	1694.06	565.36
G5E839	T-complex protein 1 subunit delta OS=Mus musculus GN=Cct4 PE=1 SV=1 - [G5E839_MOUSE]	12.8204	11.39	2	5	5	54.8271	8.01611	1	1.00011	1.06672	1.10918
	A4	Sequence	Protein Group Accessions	Modifications	XCorr	Charge	MH+ [Da]	m/z [Da]	113/113	115/113	117/113	119/113
	High	aLIAGGGAPEIELALR	G5E839	N-Term(iTRAQ8plex)	3.99296	2	1855.09	928.049	1	1.00011	1.06672	1.31049
	High	dALSDLALHFLNk	G5E839	N-Term(iTRAQ8plex); K13(iTRAQ8plex)	3.58209	3	2065.18	689.065	1	1.07243	1.13245	0.980432
	High	vIDPATATSVDLR	G5E839	N-Term(iTRAQ8plex)	2.78007	2	1661.94	831.473	1	0.958475	0.990137	1.10918
	High	lVIEEAER	G5E839	N-Term(iTRAQ8plex)	2.46526	2	1262.72	631.863	1	1.02473	1.08859	1.12677
	High	aYILNLVk	G5E839	N-Term(iTRAQ8plex); K8(iTRAQ8plex)	1.39869	3	1541.98	514.666	1	0.543646	0.639781	0.714867
P11499	Heat shock protein HSP 90-beta OS=Mus musculus GN=Hsp90ab1 PE=1 SV=3 - [HS90B_MOUSE]	101.478	27.9	6	10	19	83.2291	5.03369	1	1.02758	1.06651	1.032
	A4	Sequence	Protein Group Accessions	Modifications	XCorr	Charge	MH+ [Da]	m/z [Da]	113/113	115/113	117/113	119/113
	High	hLEINPDHPIVETLR	P11499	N-Term(iTRAQ8plex)	5.85672	3	2087.14	696.386	1	0.933423	0.964923	1.0312
	High	eQVANSAFVER	P11499	N-Term(iTRAQ8plex)	4.09129	2	1553.82	777.412	1	1.09718	1.02806	1.05585
	High	hSQFIGYPITLYLEk	P11499	N-Term(iTRAQ8plex); K15(iTRAQ8plex)	4.03731	3	2417.36	806.459	1	1.05727	1.22622	1.04707
	High	gVVDSEDLPLNISR	P11499;P07901	N-Term(iTRAQ8plex)	4.00255	2	1817.99	909.497
	High	eDQTEYLEER	P11499;P07901	N-Term(iTRAQ8plex)	3.54891	2	1615.77	808.389
	High	tLTLVDTGIGmTk	P11499;P07901	N-Term(iTRAQ8plex); M11(Oxidation); K13(iTRAQ8plex)	3.37882	3	1974.13	658.716
	High	rAPFDLFENk	P11499	N-Term(iTRAQ8plex); K10(iTRAQ8plex)	3.31186	3	1845.04	615.685	1	0.99724	0.954983	0.941696
	High	nPDDITQEEYGEFYk	P11499	N-Term(iTRAQ8plex); K15(iTRAQ8plex)	3.27777	3	2456.2	819.405	1	1.02758	1.14924	1.09582
	High	iDIIPNPQER	P11499	N-Term(iTRAQ8plex)	3.06133	2	1498.85	749.927	1	1.03453	1.00975	1.04969
	High	lGIHEDSTNR	P11499	N-Term(iTRAQ8plex)	3.04594	3	1445.76	482.591	1	1.12027	1.26685	1.19987
	High	eLISNASDALDk	P11499;P08113	N-Term(iTRAQ8plex); K12(iTRAQ8plex)	3.04048	3	1884.05	628.688
	High	aLLFIPR	P11499	N-Term(iTRAQ8plex)	2.82762	2	1133.73	567.369	1	1.0085	0.989178	0.923706
	High	hFSVEGQLEFR	P11499;P07901	N-Term(iTRAQ8plex)	2.7953	3	1652.87	551.627
	High	eGLELPEDEEEk	P11499;P07901	N-Term(iTRAQ8plex); K12(iTRAQ8plex)	2.752	3	2025.04	675.685
	High	yIDQEELNk	P11499;P07901	N-Term(iTRAQ8plex); K9(iTRAQ8plex)	2.59938	3	1759.96	587.325
	High	tLTLVDTGIGMTk	P11499;P07901	N-Term(iTRAQ8plex); K13(iTRAQ8plex)	2.50183	3	1958.14	653.386
	High	aDLINNLGTIAk	P11499;P07901	N-Term(iTRAQ8plex); K12(iTRAQ8plex)	2.4591	2	1851.11	926.057
	High	sLVSVTk	P11499	N-Term(iTRAQ8plex); K7(iTRAQ8plex)	2.398	2	1341.85	671.428	1	1.08144	1.11069	0.919553
	High	yESLTDPSk	P11499;P07901	N-Term(iTRAQ8plex); K9(iTRAQ8plex)	1.87644	2	1647.9	824.451
	High	aPFDLFENk	P11499	N-Term(iTRAQ8plex); K9(iTRAQ8plex)	1.59965	3	1688.94	563.652	1	1.01669	1.07068	0.852818
P68254	14-3-3 protein theta OS=Mus musculus GN=Ywhaq PE=1 SV=1 - [1433T_MOUSE]	82.3118	51.02	4	6	11	27.7608	4.77979	1	1.01306	1.06609	1.03259
	A4	Sequence	Protein Group Accessions	Modifications	XCorr	Charge	MH+ [Da]	m/z [Da]	113/113	115/113	117/113	119/113
	High	tAFDEAIAELDTLNEDSYk	P68254	N-Term(iTRAQ8plex); K19(iTRAQ8plex)	4.40741	3	2753.39	918.469	1	1.03041	1.12175	1.03259
	High	aVTEQGAELSNEER	P68254	N-Term(iTRAQ8plex)	4.37171	2	1836.92	918.962	1	0.983726	1.04945	0.995767
	High	dSTLIMQLLR	P62259;P61982;P68510;P68254;P63101;Q9CQV8	N-Term(iTRAQ8plex)	3.8548	2	1493.86	747.435
	High	qTIENSQGAYQEAFDISk	P68254	N-Term(iTRAQ8plex); K18(iTRAQ8plex)	3.7711	3	2637.35	879.789	1	1.15058	1.25602	1.22885
	High	vISSIEQk	P61982;P68510;P68254;Q9CQV8	N-Term(iTRAQ8plex); K8(iTRAQ8plex)	3.59888	2	1511.92	756.461
	High	nLLSVAYk	P62259;P61982;P68510;P68254;P63101;Q9CQV8	N-Term(iTRAQ8plex); K8(iTRAQ8plex)	3.30231	2	1515.93	758.468
	High	dSTLImQLLR	P62259;P61982;P68510;P68254;P63101;Q9CQV8	N-Term(iTRAQ8plex); M6(Oxidation)	2.52983	3	1509.86	503.957
	High	lAEQAER	P62259;P61982;P68510;P68254;P63101;Q9CQV8	N-Term(iTRAQ8plex)	2.49434	2	1120.62	560.815
	High	ekVESELR	P68254	N-Term(iTRAQ8plex); K2(iTRAQ8plex)	2.16016	2	1597.94	799.472	1	1.01306	0.994481	0.972201
	High	sIcTTVLELLDk	P68254	N-Term(iTRAQ8plex); C3(Carbamidomethyl); K12(iTRAQ8plex)	2.09173	3	2000.16	667.391	1	0.676637	0.717779	0.790033
	High	emQPTHPIR	P68254;P63101;Q9CQV8	N-Term(iTRAQ8plex); M2(Oxidation)	1.84683	2	1428.75	714.878
	High	yLIANATNPESk	P68254	N-Term(iTRAQ8plex); K12(iTRAQ8plex)	1.79007	3	1929.08	643.7	1	1.00094	1.06609	1.26212
Q6PER3	Microtubule-associated protein RP/EB family member 3 OS=Mus musculus GN=Mapre3 PE=1 SV=1 - [MARE3_MOUSE]	10.9604	12.46	4	3	4	31.946	5.5415	1	1.03276	1.06595	1.03411
	A4	Sequence	Protein Group Accessions	Modifications	XCorr	Charge	MH+ [Da]	m/z [Da]	113/113	115/113	117/113	119/113
	High	lEHEYIHNFk	Q6PER3;Q3TG90	N-Term(iTRAQ8plex); K10(iTRAQ8plex)	3.12123	4	1938.06	485.271
	High	dYNPLLAR	Q6PER3	N-Term(iTRAQ8plex)	2.85968	2	1265.71	633.359	1	1.03276	1.12651	1.06992
	High	lTVDGLEk	Q6PER3	N-Term(iTRAQ8plex); K8(iTRAQ8plex)	2.74534	2	1482.89	741.95	1	1.02721	1.06595	1.03411
	High	lIGTAVPQR	Q6PER3	N-Term(iTRAQ8plex)	2.23414	2	1258.77	629.891	1	1.07826	1.01712	0.964634
P12960	Contactin-1 OS=Mus musculus GN=Cntn1 PE=1 SV=1 - [CNTN1_MOUSE]	16.2748	5.78	1	6	6	113.317	6.16357	1	1.00553	1.06564	1.10394
	A4	Sequence	Protein Group Accessions	Modifications	XCorr	Charge	MH+ [Da]	m/z [Da]	113/113	115/113	117/113	119/113
	High	eLTITWAPLSR	P12960	N-Term(iTRAQ8plex)	3.2051	2	1590.92	795.962	1	0.956887	1.01596	1.00865
	High	iVESYQIR	P12960	N-Term(iTRAQ8plex)	2.88082	2	1311.75	656.38	1	1.00805	1.10548	1.12794
	High	aTSVALTWSR	P12960	N-Term(iTRAQ8plex)	2.63567	2	1395.79	698.398	1	0.98025	0.970458	0.974921
	High	vQVTSQEYSAR	P12960	N-Term(iTRAQ8plex)	2.62337	2	1571.83	786.417	1	1.2727	1.36917	1.15576
	High	dGEYVVEVR	P12960	N-Term(iTRAQ8plex)	2.54625	2	1369.72	685.366	1	1.11115	1.11619	1.15492
	High	fIPLIPIPER	P12960	N-Term(iTRAQ8plex)	2.38363	2	1498.92	749.965	1	1.003	1.02724	1.08044
Q9DB20	ATP synthase subunit O, mitochondrial OS=Mus musculus GN=Atp5o PE=1 SV=1 - [ATPO_MOUSE]	27.6179	38.03	3	7	7	23.3487	9.99365	1	1.03458	1.06529	1.05986
	A4	Sequence	Protein Group Accessions	Modifications	XCorr	Charge	MH+ [Da]	m/z [Da]	113/113	115/113	117/113	119/113
	High	lVRPPVQVYGIEGR	Q9DB20	N-Term(iTRAQ8plex)	5.62854	3	1887.1	629.706	1	1.00212	1.05262	1.03927
	High	vSLAVLNPYIk	Q9DB20	N-Term(iTRAQ8plex); K11(iTRAQ8plex)	3.46486	3	1825.13	609.049	1	0.995579	1.05465	1.05399
	High	tDPSIMGGMIVR	Q9DB20	N-Term(iTRAQ8plex)	2.98718	2	1580.84	790.923	1	0.978149	0.967356	1.03282
	High	fSPLTANLMNLLAENGR	Q9DB20	N-Term(iTRAQ8plex)	2.96833	3	2165.17	722.396	1	0.872108	0.843929	0.906154
	High	sFLSPNQILk	Q9DB20	N-Term(iTRAQ8plex); K10(iTRAQ8plex)	2.83502	2	1755.05	878.03	1	1.09901	1.29198	1.16673
	High	vGQLLk	Q9DB20	N-Term(iTRAQ8plex); K6(iTRAQ8plex)	2.54408	2	1265.83	633.421	1	1.09164	1.25725	1.15093
	High	tDPSImGGMIVR	Q9DB20	N-Term(iTRAQ8plex); M6(Oxidation)	1.84975	2	1596.83	798.92	1	1.04297	1.21743	1.15484
	High	yATALYSAASk	Q9DB20	N-Term(iTRAQ8plex); K11(iTRAQ8plex)	1.15854	2	1753.99	877.5	1	1.09636	1.17568	1.00708
P17809	Solute carrier family 2, facilitated glucose transporter member 1 OS=Mus musculus GN=Slc2a1 PE=1 SV=4 - [GTR1_MOUSE]	9.09791	3.66	1	2	2	53.9495	8.86572	1	1.0347	1.06448	1.16355
	A4	Sequence	Protein Group Accessions	Modifications	XCorr	Charge	MH+ [Da]	m/z [Da]	113/113	115/113	117/113	119/113
	High	tFDEIASGFR	P17809	N-Term(iTRAQ8plex)	3.75535	2	1446.75	723.878	1	1.01685	1.06492	1.18038
	High	vTILELFR	P17809	N-Term(iTRAQ8plex)	2.73665	2	1294.8	647.903	1	1.0347	1.04456	0.999229
A0A0G2JGC1	Serine/threonine-protein phosphatase OS=Mus musculus GN=Ppp1cc PE=1 SV=1 - [A0A0G2JGC1_MOUSE]	7.97938	9.52	5	2	2	31.347	5.96045	1	0.960971	1.0627	1.03332
	A4	Sequence	Protein Group Accessions	Modifications	XCorr	Charge	MH+ [Da]	m/z [Da]	113/113	115/113	117/113	119/113
	High	eIFLSQPILLELEAPLk	A0A0G2JGC1	N-Term(iTRAQ8plex); K17(iTRAQ8plex)	3.10353	3	2561.54	854.517	1	1.05536	1.1074	1.29007
	High	yPENFFLLR	A0A0G2JGC1	N-Term(iTRAQ8plex)	1.88096	2	1502.83	751.917	1	0.875022	0.896114	0.827676
Q9CR62	Mitochondrial 2-oxoglutarate/malate carrier protein OS=Mus musculus GN=Slc25a11 PE=1 SV=3 - [M2OM_MOUSE]	16.2817	20.38	3	6	6	34.1329	9.93506	1	1.06283	1.0622	1.04985
	A4	Sequence	Protein Group Accessions	Modifications	XCorr	Charge	MH+ [Da]	m/z [Da]	113/113	115/113	117/113	119/113
	High	lGIYTVLFER	Q9CR62	N-Term(iTRAQ8plex)	3.66943	2	1514.88	757.946	1	1.06283	1.02916	1.01957
	High	gIYTGLSAGLLR	Q9CR62	N-Term(iTRAQ8plex)	3.58264	2	1524.9	762.954	1	0.828947	0.997654	0.928617
	High	nVFNALVR	Q9CR62	N-Term(iTRAQ8plex)	3.17869	2	1236.73	618.869	1	1.07857	1.07279	1.04985
	High	aVVVNAAQLASYSQSk	Q9CR62	N-Term(iTRAQ8plex); K16(iTRAQ8plex)	3.03025	3	2244.27	748.762	1	1.09692	1.0622	1.12952
	High	eEGVPTLWR	Q9CR62	N-Term(iTRAQ8plex)	2.82072	2	1390.76	695.883	1	1.03532	1.16296	1.15408
	High	yEGFFSLWk	Q9CR62	N-Term(iTRAQ8plex); K9(iTRAQ8plex)	1.28611	3	1784.97	595.663	1	1.02932	1.02966	1.00497
Q91VA7	Isocitrate dehydrogenase [NAD] subunit, mitochondrial OS=Mus musculus GN=Idh3b PE=1 SV=1 - [Q91VA7_MOUSE]	21.5163	17.71	1	7	7	42.1677	8.60205	1	1.01391	1.06163	1.00358
	A4	Sequence	Protein Group Accessions	Modifications	XCorr	Charge	MH+ [Da]	m/z [Da]	113/113	115/113	117/113	119/113
	High	hNNLDLVIIR	Q91VA7	N-Term(iTRAQ8plex)	4.90192	3	1510.9	504.303	1	1.07192	1.06163	1.02921
	High	gELASYDMQLR	Q91VA7	N-Term(iTRAQ8plex)	2.93217	2	1586.81	793.909	1	0.877661	0.99401	0.898067
	High	lDLFANVVHVk	Q91VA7	N-Term(iTRAQ8plex); K11(iTRAQ8plex)	2.51806	3	1863.12	621.713	1	0.969233	1.10078	0.962798
	High	vAIIGk	Q91VA7	N-Term(iTRAQ8plex); K6(iTRAQ8plex)	2.43147	2	1208.81	604.91	1	1.01391	1.10893	1.03316
	High	fAFDYATk	Q91VA7	N-Term(iTRAQ8plex); K8(iTRAQ8plex)	2.39967	2	1570.87	785.937	1	0.798144	0.870002	0.745575
	High	dmGGYSTTTDFIk	Q91VA7	N-Term(iTRAQ8plex); M2(Oxidation); K13(iTRAQ8plex)	2.29571	3	2060.04	687.35	1	1.06274	1.01677	1.0118
	High	gELASYDmQLR	Q91VA7	N-Term(iTRAQ8plex); M8(Oxidation)	2.20258	2	1602.8	801.905	1	1.15815	1.11522	1.08082
	High	aAAVPVEFk	Q91VA7	N-Term(iTRAQ8plex); K9(iTRAQ8plex)	1.83472	2	1539.92	770.466	1	1.02786	1.09233	0.971533
Q6PIC6	Sodium/potassium-transporting ATPase subunit alpha-3 OS=Mus musculus GN=Atp1a3 PE=1 SV=1 - [AT1A3_MOUSE]	206.099	40.47	6	17	35	111.62	5.41455	1	0.996081	1.06088	1.07377
	A4	Sequence	Protein Group Accessions	Modifications	XCorr	Charge	MH+ [Da]	m/z [Da]	113/113	115/113	117/113	119/113
	High	dFTSEQIDEILQNHTEIVFAR	Q6PIC6	N-Term(iTRAQ8plex)	5.98012	3	2809.43	937.147	1	1.04865	1.12971	1.12622
	High	eAFQNAYLELGGLGER	Q6PIC6	N-Term(iTRAQ8plex)	5.43466	2	2071.07	1036.04	1	0.816559	0.979262	1.10398
	High	iATLASGLEVGk	Q6PIC6	N-Term(iTRAQ8plex); K12(iTRAQ8plex)	4.89671	2	1767.08	884.043	1	1.15504	0.996586	1.10393
	High	qGAIVAVTGDGVNDSPALk	Q6PIE5;Q6PIC6;Q8VDN2	N-Term(iTRAQ8plex); K19(iTRAQ8plex)	4.59252	3	2420.35	807.455
	High	mQVNAEEVVVGDLVEIk	Q6PIC6	N-Term(iTRAQ8plex); K17(iTRAQ8plex)	4.25959	3	2480.38	827.466	1	0.93301	1.0831	1.05187
	High	dVAGDASESALLk	Q6PIC6	N-Term(iTRAQ8plex); K13(iTRAQ8plex)	4.12967	2	1884.04	942.526	1	0.99212	1.01078	0.995725
	High	aDIGVAMGIAGSDVSk	Q6PIC6	N-Term(iTRAQ8plex); K16(iTRAQ8plex)	3.95054	3	2099.15	700.39	1	1.01395	1.27577	1.09751
	High	rDVAGDASESALLk	Q6PIC6	N-Term(iTRAQ8plex); K14(iTRAQ8plex)	3.70707	3	2040.14	680.719	1	1.0857	1.04547	1.07132
	High	yQLSIHETEDPNDNR	Q6PIC6	N-Term(iTRAQ8plex)	3.43735	3	2135.02	712.346	1	1.15555	1.30707	1.12353
	High	vIMVTGDHPITAk	Q6PIE5;Q6PIC6;Q8VDN2	N-Term(iTRAQ8plex); K13(iTRAQ8plex)	3.39827	3	1990.15	664.055
	High	vAEIPFNSTNk	Q6PIE5;Q6PIC6	N-Term(iTRAQ8plex); K11(iTRAQ8plex)	3.37034	3	1828.03	610.015
	High	nLEAVETLGSTSTIcSDk	Q6PIE5;Q6PIC6;Q8VDN2	N-Term(iTRAQ8plex); C15(Carbamidomethyl); K18(iTRAQ8plex)	3.33369	3	2533.32	845.111
	High	nMVPQQALVIR	Q6PIE5;Q6PIC6;Q8VDN2	N-Term(iTRAQ8plex)	3.32376	2	1572.92	786.962
	High	rDLDDLkk	Q6PIC6	N-Term(iTRAQ8plex); K7(iTRAQ8plex); K8(iTRAQ8plex)	3.29408	4	1915.16	479.545	1	1.04991	1.08204	1.08861
	High	rNPGGWVEk	Q6PIC6	N-Term(iTRAQ8plex); K9(iTRAQ8plex)	3.2911	3	1650.94	550.986	1	1.04216	1.0565	2.05273
	High	lNIPVSQVNPR	Q6PIE5;Q6PIC6	N-Term(iTRAQ8plex)	3.1757	2	1540.91	770.957
	High	dGPNALTPPPTTPEWVk	Q6PIE5;Q6PIC6;Q8VDN2	N-Term(iTRAQ8plex); K17(iTRAQ8plex)	3.00197	3	2428.33	810.113
	High	lIIVEGcQR	Q6PIE5;Q6PIC6;Q8VDN2	N-Term(iTRAQ8plex); C7(Carbamidomethyl)	2.93609	2	1391.79	696.401
	High	tGTLTQNR	Q6PIE5;Q6PIC6;Q8VDN2	N-Term(iTRAQ8plex)	2.88917	2	1194.67	597.839
	High	vImVTGDHPITAk	Q6PIE5;Q6PIC6;Q8VDN2	N-Term(iTRAQ8plex); M3(Oxidation); K13(iTRAQ8plex)	2.86947	3	2006.15	669.387
	High	nmVPQQALVIR	Q6PIE5;Q6PIC6;Q8VDN2	N-Term(iTRAQ8plex); M2(Oxidation)	2.85979	2	1588.91	794.959
	High	nLEAVETLGSTSTICSDk	Q6PIE5;Q6PIC6;Q8VDN2	N-Term(iTRAQ8plex); K18(iTRAQ8plex)	2.84698	3	2476.3	826.105
	High	gVVVATGDR	Q6PIC6	N-Term(iTRAQ8plex)	2.81296	2	1177.68	589.344	1	0.878597	0.854127	0.890151
	High	IATLASGLEVGk	Q6PIC6	K12(iTRAQ8plex)	2.79447	2	1462.87	731.94	1	0.99668	1.08419	1.02831
	High	aAVPDAVGk	Q6PIE5;Q6PIC6;Q8VDN2	N-Term(iTRAQ8plex); K9(iTRAQ8plex)	2.73704	2	1435.86	718.434
	High	nSVFQQGMk	Q6PIE5;Q6PIC6;Q8VDN2	N-Term(iTRAQ8plex); K9(iTRAQ8plex)	2.60875	2	1646.9	823.956
	High	eQPLDEEMk	Q6PIC6	N-Term(iTRAQ8plex); K9(iTRAQ8plex)	2.5919	3	1726.91	576.307	1	1.31121	1.11719	1.40924
	High	gGQDNIPVLk	Q6PIC6	N-Term(iTRAQ8plex); K10(iTRAQ8plex)	2.49268	3	1648.98	550.332	1	0.946851	0.956095	1.07621
	High	tVNDLEDSYGQQWTYEQR	Q6PIC6	N-Term(iTRAQ8plex)	2.46174	3	2536.18	846.065	1	0.995483	0.925702	1.09779
	High	NMVPQQALVIR	Q6PIE5;Q6PIC6;Q8VDN2		2.45805	2	1268.71	634.858
	High	aQEILAR	Q6PIC6	N-Term(iTRAQ8plex)	2.40007	2	1104.66	552.835	1	0.979126	1.0211	1.03611
	High	eVAmTEHk	Q6PIC6	N-Term(iTRAQ8plex); M4(Oxidation); K8(iTRAQ8plex)	2.20394	3	1568.85	523.622	1	1.08489	1.25679	1.10442
	High	lIFDNLk	Q6PIE5;Q6PIC6;Q8VDN2	N-Term(iTRAQ8plex); K7(iTRAQ8plex)	2.10656	2	1470.91	735.957
	High	gGDRVPADLR	Q6PIE5;Q6PIC6	N-Term(iTRAQ8plex)	2.0797	3	1359.76	453.924
	High	lIFDNLkk	Q6PIE5;Q6PIC6;Q8VDN2	N-Term(iTRAQ8plex); K7(iTRAQ8plex); K8(iTRAQ8plex)	2.02677	2	1903.2	952.103
	High	yLLVMk	Q6PIC6	N-Term(iTRAQ8plex); K6(iTRAQ8plex)	1.98977	2	1374.86	687.933	1	1.02248	1.16056	0.982818
	High	NmVPQQALVIR	Q6PIE5;Q6PIC6;Q8VDN2	M2(Oxidation)	1.94387	2	1284.71	642.858
	High	aDIGVAmGIAGSDVSk	Q6PIC6	N-Term(iTRAQ8plex); M7(Oxidation); K16(iTRAQ8plex)	1.90305	3	2115.15	705.723	1	0.912826	0.94292	0.978489
	High	nSVFQQGmk	Q6PIE5;Q6PIC6;Q8VDN2	N-Term(iTRAQ8plex); M8(Oxidation); K9(iTRAQ8plex)	1.87598	2	1662.9	831.955
	High	qAADmILLDDNFASIVTGVEEGR	Q6PIE5;Q6PIC6;Q8VDN2	N-Term(iTRAQ8plex); M5(Oxidation)	1.86482	3	2784.4	928.805
	High	vDNSSLTGESEPQTR	Q6PIE5;Q6PIC6;Q8VDN2	N-Term(iTRAQ8plex)	1.82259	3	1923.95	641.988
	High	iMESFk	Q6PIC6;Q8VDN2	N-Term(iTRAQ8plex); K6(iTRAQ8plex)	1.74386	3	1362.79	454.934
	High	eQPLDEEmk	Q6PIC6	N-Term(iTRAQ8plex); M8(Oxidation); K9(iTRAQ8plex)	1.70421	3	1742.9	581.638	1	1.08869	1.36682	1.23721
	High	gVGIISEGNETVEDIAAR	Q6PIE5;Q6PIC6;Q8VDN2	N-Term(iTRAQ8plex)	1.23731	3	2134.12	712.046
Q8R429	Sarcoplasmic/endoplasmic reticulum calcium ATPase 1 OS=Mus musculus GN=Atp2a1 PE=1 SV=1 - [AT2A1_MOUSE]	10.7241	4.73	5	1	4	109.355	5.22412	1	1.11498	1.05973	1.05879
	A4	Sequence	Protein Group Accessions	Modifications	XCorr	Charge	MH+ [Da]	m/z [Da]	113/113	115/113	117/113	119/113
	High	eFTLEFSR	Q8R429;O55143	N-Term(iTRAQ8plex)	3.05385	2	1332.71	666.856
	High	gAPEGVIDR	Q8R429;O55143	N-Term(iTRAQ8plex)	2.64407	2	1217.67	609.338
	High	dIVPGDIVEVAVGDk	Q8R429	N-Term(iTRAQ8plex); K15(iTRAQ8plex)	2.62986	3	2134.22	712.077	1	1.11498	1.05973	1.05879
	High	vDQSILTGESVSVIk	Q8R429;O55143	N-Term(iTRAQ8plex); K15(iTRAQ8plex)	2.3963	3	2183.28	728.43
P47738	Aldehyde dehydrogenase, mitochondrial OS=Mus musculus GN=Aldh2 PE=1 SV=1 - [ALDH2_MOUSE]	32.3821	22.54	5	9	10	56.5018	7.62061	1	0.982085	1.05941	1.04276
	A4	Sequence	Protein Group Accessions	Modifications	XCorr	Charge	MH+ [Da]	m/z [Da]	113/113	115/113	117/113	119/113
	High	vAEQTPLTALYVANLIk	P47738	N-Term(iTRAQ8plex); K17(iTRAQ8plex)	3.86319	3	2452.46	818.16	1	0.874686	1.11653	1.04884
	High	aAFQLGSPWR	P47738	N-Term(iTRAQ8plex)	3.77238	2	1436.79	718.899	1	0.987905	1.12773	1.09423
	High	tIPIDGDFFSYTR	P47738	N-Term(iTRAQ8plex)	3.32435	2	1835.94	918.474	1	1.15751	1.42657	1.22484
	High	vTLELGGk	O35945;P47738	N-Term(iTRAQ8plex); K8(iTRAQ8plex)	3.30304	2	1424.88	712.945
	High	tFVQENVYDEFVER	P47738	N-Term(iTRAQ8plex)	3.15357	2	2079.03	1040.02	1	1.0243	1.08738	1.23948
	High	vVGNPFDSR	P47738	N-Term(iTRAQ8plex)	2.93466	2	1294.7	647.854	1	1.03083	1.01995	1.03194
	High	gYFIQPTVFGDVk	P47738	N-Term(iTRAQ8plex); K13(iTRAQ8plex)	2.84206	3	2079.16	693.726	1	0.92598	1.04795	0.970022
	High	eLGEYGLQAYTEVk	P47738	N-Term(iTRAQ8plex); K14(iTRAQ8plex)	2.71634	3	2208.19	736.735	1	0.949369	0.941179	1.02361
	High	lADLIER	P47738	N-Term(iTRAQ8plex)	2.15804	2	1133.68	567.343	1	1.0768	1.071	1.0566
	High	eEIFGPVMQILk	P47738	N-Term(iTRAQ8plex); K12(iTRAQ8plex)	2.11051	3	2012.17	671.395	1	0.682586	0.818616	0.661777
Q9R1Q8	Transgelin-3 OS=Mus musculus GN=Tagln3 PE=1 SV=1 - [TAGL3_MOUSE]	7.99952	12.06	1	3	3	22.4562	7.32764	1	1.06421	1.05894	1.012
	A4	Sequence	Protein Group Accessions	Modifications	XCorr	Charge	MH+ [Da]	m/z [Da]	113/113	115/113	117/113	119/113
	High	gFSEEQLR	Q9R1Q8	N-Term(iTRAQ8plex)	2.78081	2	1269.67	635.337	1	1.06421	1.05894	1.012
	High	aAEVYGVR	Q9R1Q8	N-Term(iTRAQ8plex)	2.71797	2	1168.66	584.833	1	1.05437	0.960943	0.922622
	High	gPSYGLSR	Q9R1Q8	N-Term(iTRAQ8plex)	2.50073	2	1140.63	570.817	1	1.07087	1.28631	1.15709
Q9JIS5	Synaptic vesicle glycoprotein 2A OS=Mus musculus GN=Sv2a PE=1 SV=1 - [SV2A_MOUSE]	34.0562	11.46	1	8	8	82.5939	5.56689	1	1.02948	1.05845	0.992424
	A4	Sequence	Protein Group Accessions	Modifications	XCorr	Charge	MH+ [Da]	m/z [Da]	113/113	115/113	117/113	119/113
	High	dREELAQQYETILR	Q9JIS5	N-Term(iTRAQ8plex)	6.34375	3	2068.09	690.036	1	1.06295	1.2107	1.26214
	High	hLQAVDYAAR	Q9JIS5	N-Term(iTRAQ8plex)	3.78188	3	1447.79	483.268	1	1.16255	1.0661	1.04598
	High	gGLSDGEGPPGGR	Q9JIS5	N-Term(iTRAQ8plex)	3.12293	2	1459.74	730.372	1	0.27651	0.277575	0.275822
	High	hDEAWmVLk	Q9JIS5	N-Term(iTRAQ8plex); M6(Oxidation); K9(iTRAQ8plex)	2.92662	3	1752.95	584.988	1	0.874721	0.833746	0.901529
	High	mADGAPLAGVR	Q9JIS5	N-Term(iTRAQ8plex)	2.72601	2	1361.75	681.377	1	0.995747	1.01578	0.963206
	High	eELAQQYETILR	Q9JIS5	N-Term(iTRAQ8plex)	2.474	2	1796.96	898.982	1	1.04017	1.12185	1.13564
	High	gGQYFNDk	Q9JIS5	N-Term(iTRAQ8plex); K8(iTRAQ8plex)	2.42308	2	1536.82	768.913	1	1.07017	1.14835	0.990956
	High	aAPILFASAALALGSSLALk	Q9JIS5	N-Term(iTRAQ8plex); K20(iTRAQ8plex)	1.86213	3	2493.52	831.843	1	0.926159	0.729718	1.05039
Q8K0U4	Heat shock 70 kDa protein 12A OS=Mus musculus GN=Hspa12a PE=1 SV=1 - [HS12A_MOUSE]	18.5662	11.56	1	6	6	74.8245	6.771	1	0.967992	1.05808	1.03478
	A4	Sequence	Protein Group Accessions	Modifications	XCorr	Charge	MH+ [Da]	m/z [Da]	113/113	115/113	117/113	119/113
	High	lDLTGSGGTAVPAR	Q8K0U4	N-Term(iTRAQ8plex)	3.79335	2	1618.91	809.956	1	1.01739	1.14392	1.07853
	High	gAVLFGLDPAVIk	Q8K0U4	N-Term(iTRAQ8plex); K13(iTRAQ8plex)	3.72499	3	1908.17	636.728	1	0.975402	1.05808	1.15368
	High	aTGGPYGSLGVDYEFEk	Q8K0U4	N-Term(iTRAQ8plex); K17(iTRAQ8plex)	2.70302	3	2398.24	800.084	1	0.873129	0.901823	0.963044
	High	iIIPQDVGLTILk	Q8K0U4	N-Term(iTRAQ8plex); K13(iTRAQ8plex)	2.51159	3	2031.3	677.771	1	0.847635	1.01581	1.01107
	High	iFGEDFIEQFk	Q8K0U4	N-Term(iTRAQ8plex); K11(iTRAQ8plex)	2.09971	3	1981.09	661.034	1	1.14787	1.11105	1.09311
	High	wVITVPAIWk	Q8K0U4	N-Term(iTRAQ8plex); K10(iTRAQ8plex)	1.7247	3	1821.12	607.711	1	0.756858	0.781481	0.774449
Q62420	Endophilin-A1 OS=Mus musculus GN=Sh3gl2 PE=1 SV=2 - [SH3G2_MOUSE]	20.2612	22.44	6	7	7	39.9301	5.38916	1	1.06013	1.05755	0.942524
	A4	Sequence	Protein Group Accessions	Modifications	XCorr	Charge	MH+ [Da]	m/z [Da]	113/113	115/113	117/113	119/113
	High	qNFIDPLQNLHDk	Q62420	N-Term(iTRAQ8plex); K13(iTRAQ8plex)	3.89543	3	2190.21	730.742	1	1.03723	0.913411	0.894123
	High	tIEYLQPNPASR	Q62420	N-Term(iTRAQ8plex)	3.18228	2	1692.91	846.959	1	1.0626	1.09133	1.03665
	High	rLDFDYk	Q62420	N-Term(iTRAQ8plex); K7(iTRAQ8plex)	2.91099	3	1564.89	522.302	1	1.09126	0.980566	0.823274
	High	aLYDFEPENEGELGFk	Q62420	N-Term(iTRAQ8plex); K16(iTRAQ8plex)	2.61557	3	2466.26	822.758	1	1.10123	1.21883	1.17168
	High	eLSEVk	Q62420	N-Term(iTRAQ8plex); K6(iTRAQ8plex)	2.15624	2	1312.79	656.897	1	1.18492	1.09172	0.975907
	High	gPGYPQAEALLAEAMLk	Q62420	N-Term(iTRAQ8plex); K17(iTRAQ8plex)	2.06573	3	2367.31	789.775	1	1.01559	1.02771	0.897883
	High	dSLDmEVk	Q62420	N-Term(iTRAQ8plex); M5(Oxidation); K8(iTRAQ8plex)	1.59626	2	1560.84	780.924	1	1.05767	1.08826	1.35041
Q61361	Brevican core protein OS=Mus musculus GN=Bcan PE=1 SV=2 - [PGCB_MOUSE]	4.71722	2.04	1	2	2	95.7549	4.93213	1	1.03122	1.05564	1.08876
	A4	Sequence	Protein Group Accessions	Modifications	XCorr	Charge	MH+ [Da]	m/z [Da]	113/113	115/113	117/113	119/113
	High	eVEVLVAR	Q61361	N-Term(iTRAQ8plex)	2.37644	2	1218.73	609.869	1	1.07309	1.09704	1.10514
	High	eYQWIGLNDR	Q61361	N-Term(iTRAQ8plex)	2.34079	2	1597.82	799.415	1	0.990989	1.01581	1.07263
G3X8R0	Receptor expression-enhancing protein OS=Mus musculus GN=Reep5 PE=1 SV=1 - [G3X8R0_MOUSE]	7.63838	9.52	1	2	2	21.433	8.11865	1	1.07919	1.05555	0.929711
	A4	Sequence	Protein Group Accessions	Modifications	XCorr	Charge	MH+ [Da]	m/z [Da]	113/113	115/113	117/113	119/113
	High	iIRPIFLk	G3X8R0	N-Term(iTRAQ8plex); K8(iTRAQ8plex)	3.03916	3	1608.07	536.696	1	1.07919	1.11306	0.929711
	High	aTVNLLGDEk	G3X8R0	N-Term(iTRAQ8plex); K10(iTRAQ8plex)	2.42783	3	1667.97	556.662	1	1.05572	1.03382	1.01194
Q9ERD7	Tubulin beta-3 chain OS=Mus musculus GN=Tubb3 PE=1 SV=1 - [TBB3_MOUSE]	123.164	36.44	1	5	13	50.3862	4.93213	1	1.00115	1.05456	1.05613
	A4	Sequence	Protein Group Accessions	Modifications	XCorr	Charge	MH+ [Da]	m/z [Da]	113/113	115/113	117/113	119/113
	High	gHYTEGAELVDSVLDVVR	Q7TMM9;Q9CWF2;P68372;P99024;Q9ERD7	N-Term(iTRAQ8plex)	7.21506	3	2263.18	755.065
	High	aILVDLEPGTMDSVR	Q7TMM9;Q9CWF2;P99024;Q9ERD7	N-Term(iTRAQ8plex)	4.76916	2	1920.04	960.523
	High	lHFFMPGFAPLTAR	Q9ERD7	N-Term(iTRAQ8plex)	4.2486	3	1909.04	637.02	1	0.99155	0.93467	0.930516
	High	lAVNMVPFPR	Q7TMM9;Q9CWF2;Q9D6F9;P68372;P99024;Q9ERD7;A2AQ07	N-Term(iTRAQ8plex)	3.97021	2	1447.84	724.423
	High	iSEQFTAMFR	Q7TMM9;Q9CWF2;Q9D6F9;P68372;P99024;Q9ERD7	N-Term(iTRAQ8plex)	3.86938	2	1533.8	767.403
	High	lHFFmPGFAPLTAR	Q9ERD7	N-Term(iTRAQ8plex); M5(Oxidation)	3.5189	3	1925.03	642.35	1	0.925875	0.961027	0.914203
	High	vREEYPDR	Q9ERD7	N-Term(iTRAQ8plex)	3.30347	3	1367.72	456.577	1	1.02757	1.20515	1.13069
	High	yLTVATVFR	Q9ERD7	N-Term(iTRAQ8plex)	3.12258	2	1373.81	687.408	1	1.08571	1.09152	1.13357
	High	nSSYFVEWIPNNVk	Q7TMM9;Q9CWF2;Q9D6F9;P68372;P99024;Q9ERD7	N-Term(iTRAQ8plex); K14(iTRAQ8plex)	3.02501	3	2305.24	769.084
	High	mSSTFIGNSTAIQELFk	Q9ERD7	N-Term(iTRAQ8plex); K17(iTRAQ8plex)	2.90005	3	2482.34	828.12	1	1.0086	1.17463	1.16169
	High	eVDEQMLAIQSk	Q9ERD7	N-Term(iTRAQ8plex); K12(iTRAQ8plex)	2.77807	3	1999.09	667.035	1	1.01251	1.05456	0.995517
	High	ISEQFTAMFR	Q7TMM9;Q9CWF2;Q9D6F9;P68372;P99024;Q9ERD7		2.73673	2	1229.6	615.302
	High	fPGQLNADLR	Q7TMM9;Q9CWF2;Q9D6F9;P68372;P99024;Q9ERD7;A2AQ07	N-Term(iTRAQ8plex)	2.55141	3	1434.8	478.937
	High	iMNTFSVVPSPk	Q9D6F9;P68372;P99024;Q9ERD7	N-Term(iTRAQ8plex); K12(iTRAQ8plex)	2.48411	2	1928.11	964.557
	High	lAVNmVPFPR	Q7TMM9;Q9CWF2;Q9D6F9;P68372;P99024;Q9ERD7;A2AQ07	N-Term(iTRAQ8plex); M5(Oxidation)	2.48353	3	1463.83	488.615
	High	aLTVPELTQQMFDAk	Q9D6F9;P68372;Q9ERD7	N-Term(iTRAQ8plex); K15(iTRAQ8plex)	2.44504	3	2300.26	767.425
	High	aILVDLEPGTmDSVR	Q7TMM9;Q9CWF2;P99024;Q9ERD7	N-Term(iTRAQ8plex); M11(Oxidation)	2.2064	2	1936.03	968.519
	High	aLTVPELTQQmFDAk	Q9D6F9;P68372;Q9ERD7	N-Term(iTRAQ8plex); M11(Oxidation); K15(iTRAQ8plex)	2.13369	3	2316.27	772.761
	High	IMNTFSVVPSPk	Q9D6F9;P68372;P99024;Q9ERD7	K12(iTRAQ8plex)	2.12805	2	1623.91	812.456
	High	ImNTFSVVPSPk	Q9D6F9;P68372;P99024;Q9ERD7	M2(Oxidation); K12(iTRAQ8plex)	2.00982	2	1639.9	820.452
	High	eVDEQmLAIQSk	Q9ERD7	N-Term(iTRAQ8plex); M6(Oxidation); K12(iTRAQ8plex)	1.82305	3	2015.09	672.367	1	0.92793	1.01118	0.952067
	High	iSEQFTAmFR	Q7TMM9;Q9CWF2;Q9D6F9;P68372;P99024;Q9ERD7	N-Term(iTRAQ8plex); M8(Oxidation)	1.65604	3	1549.79	517.27
	High	NSSYFVEWIPNNVk	Q7TMM9;Q9CWF2;Q9D6F9;P68372;P99024;Q9ERD7	K14(iTRAQ8plex)	1.27062	2	2001.04	1001.02
Q8BMF4	Dihydrolipoyllysine-residue acetyltransferase component of pyruvate dehydrogenase complex, mitochondrial OS=Mus musculus GN=Dlat PE=1 SV=2 - [ODP2_MOUSE]	27.2026	17.45	1	9	9	67.8987	8.57275	1	1.0225	1.05396	0.989325
	A4	Sequence	Protein Group Accessions	Modifications	XCorr	Charge	MH+ [Da]	m/z [Da]	113/113	115/113	117/113	119/113
	High	vVDGAVGAQWLAEFk	Q8BMF4	N-Term(iTRAQ8plex); K15(iTRAQ8plex)	3.63857	3	2198.24	733.417	1	1.03277	1.13845	1.3399
	High	gLETIASDVVSLASk	Q8BMF4	N-Term(iTRAQ8plex); K15(iTRAQ8plex)	3.63589	3	2098.21	700.076	1	0.957736	0.971576	0.829171
	High	aAPAAAAAMAPPGPR	Q8BMF4	N-Term(iTRAQ8plex)	2.74779	2	1623.89	812.447	1	0.886891	0.874075	0.892604
	High	iLVPEGTR	Q8BMF4	N-Term(iTRAQ8plex)	2.56718	2	1188.72	594.864	1	1.0225	1.0038	1.10329
	High	vFVSPLAk	Q8BMF4	N-Term(iTRAQ8plex); K8(iTRAQ8plex)	2.49995	2	1468.93	734.969	1	1.00771	1.04112	0.969524
	High	vAPAPAGVFTDIPISNIR	Q8BMF4	N-Term(iTRAQ8plex)	2.49988	3	2142.22	714.745	1	0.907909	0.941245	1.20148
	High	gIDLTQVk	Q8BMF4	N-Term(iTRAQ8plex); K8(iTRAQ8plex)	2.21321	2	1481.91	741.456	1	1.09088	1.16872	0.97449
	High	iSVNDFIIk	Q8BMF4	N-Term(iTRAQ8plex); K9(iTRAQ8plex)	2.14151	2	1657.01	829.008	1	1.02727	1.05396	0.989325
	High	lIPADNEk	Q8BMF4	N-Term(iTRAQ8plex); K8(iTRAQ8plex)	1.99186	2	1507.89	754.448	1	1.03363	1.10723	1.00255
Q9R1P3	Proteasome subunit beta type-2 OS=Mus musculus GN=Psmb2 PE=1 SV=1 - [PSB2_MOUSE]	5.89011	9.45	1	2	2	22.8917	7.02002	1	1.01972	1.05391	1.0337
	A4	Sequence	Protein Group Accessions	Modifications	XCorr	Charge	MH+ [Da]	m/z [Da]	113/113	115/113	117/113	119/113
	High	fILNLPTFSVR	Q9R1P3	N-Term(iTRAQ8plex)	2.97293	2	1610.96	805.982	1	1.01076	1.13252	1.06016
	High	yYTPTISR	Q9R1P3	N-Term(iTRAQ8plex)	1.52543	2	1304.71	652.858	1	1.05982	0.993252	0.942013
Q61553	Fascin OS=Mus musculus GN=Fscn1 PE=1 SV=4 - [FSCN1_MOUSE]	4.90382	5.48	1	3	3	54.4739	6.88818	1	1.00924	1.05363	1.08482
	A4	Sequence	Protein Group Accessions	Modifications	XCorr	Charge	MH+ [Da]	m/z [Da]	113/113	115/113	117/113	119/113
	High	fLVVAHDDGR	Q61553	N-Term(iTRAQ8plex)	3.04844	3	1432.78	478.266	1	1.00924	1.05363	1.08482
	High	yFGGTEDR	Q61553	N-Term(iTRAQ8plex)	1.85538	2	1248.61	624.81	1	1.0487	1.11234	0.99813
	High	pADEIAVDR	Q61553	N-Term(iTRAQ8plex)	1.59704	2	1289.7	645.352	1	0.965263	0.907882	1.19778
B1AXW5	Peroxiredoxin-1 (Fragment) OS=Mus musculus GN=Prdx1 PE=1 SV=6 - [B1AXW5_MOUSE]	24.7712	42.01	6	8	8	18.8577	7.32764	1	1.07449	1.05325	1.0003
	A4	Sequence	Protein Group Accessions	Modifications	XCorr	Charge	MH+ [Da]	m/z [Da]	113/113	115/113	117/113	119/113
	High	qITINDLPVGR	B1AXW5	N-Term(iTRAQ8plex)	3.93939	2	1529.89	765.449	1	1.02744	1.11273	1.2062
	High	tIAQDYGVLk	B1AXW5	N-Term(iTRAQ8plex); K10(iTRAQ8plex)	3.00874	3	1716.01	572.674	1	0.981627	1.0134	0.985465
	High	dISLSEYk	B1AXW5	N-Term(iTRAQ8plex); K8(iTRAQ8plex)	2.95953	2	1562.88	781.944	1	1.12858	1.10238	0.994707
	High	aDEGISFR	B1AXW5	N-Term(iTRAQ8plex)	2.67214	2	1198.63	599.82	1	1.05182	1.03376	1.06728
	High	sVDEIIR	B1AXW5	N-Term(iTRAQ8plex)	2.51537	2	1135.66	568.332	1	1.10014	1.05325	1.03376
	High	iGYPAPNFk	B1AXW5	N-Term(iTRAQ8plex); K9(iTRAQ8plex)	2.46859	2	1614.94	807.972	1	1.16845	1.2142	1.0319
	High	gLFIIDDk	B1AXW5	N-Term(iTRAQ8plex); K8(iTRAQ8plex)	2.03683	3	1528.92	510.31	1	1.14151	1.01586	0.957435
	High	lVQAFQFTDk	B1AXW5	N-Term(iTRAQ8plex); K10(iTRAQ8plex)	1.23024	2	1805.04	903.022	1	0.915857	0.973431	0.888817
Q8QZT1	Acetyl-CoA acetyltransferase, mitochondrial OS=Mus musculus GN=Acat1 PE=1 SV=1 - [THIL_MOUSE]	20.0139	23.11	1	8	8	44.7873	8.51416	1	1.01871	1.05284	1.01009
	A4	Sequence	Protein Group Accessions	Modifications	XCorr	Charge	MH+ [Da]	m/z [Da]	113/113	115/113	117/113	119/113
	High	tPIGSFLGSLASQPATk	Q8QZT1	N-Term(iTRAQ8plex); K17(iTRAQ8plex)	3.06792	3	2283.31	761.774	1	1.01034	1.05284	1.08427
	High	gkPDVVVk	Q8QZT1	N-Term(iTRAQ8plex); K2(iTRAQ8plex); K8(iTRAQ8plex)	3.04147	3	1754.12	585.378	1	1.04566	1.15702	0.977078
	High	lNVkPLAR	Q8QZT1	N-Term(iTRAQ8plex); K4(iTRAQ8plex)	2.90815	3	1518.99	507.001	1	1.06135	1.10096	0.965877
	High	dGLTDVYNk	Q8QZT1	N-Term(iTRAQ8plex); K9(iTRAQ8plex)	2.7989	3	1632.9	544.971	1	0.86148	0.804438	0.796601
	High	lGTAAIQGAIEk	Q8QZT1	N-Term(iTRAQ8plex); K12(iTRAQ8plex)	2.7855	2	1780.08	890.541	1	1.02409	1.0729	1.08224
	High	fASEITPITISVk	Q8QZT1	N-Term(iTRAQ8plex); K13(iTRAQ8plex)	2.68062	3	2014.2	672.071	1	0.928492	1.08914	1.03514
	High	iAAFADAAVDPIDFPLAPAYAVPk	Q8QZT1	N-Term(iTRAQ8plex); K24(iTRAQ8plex)	1.95487	3	3051.69	1017.9	1	1.1596	0.781262	1.08919
	High	lEDLIVk	Q8QZT1	N-Term(iTRAQ8plex); K7(iTRAQ8plex)	1.55519	3	1437.91	479.975	1	1.01871	0.909608	0.840863
A0A0G2JDL9	MCG10748, isoform CRA_b OS=Mus musculus GN=Rap1a PE=1 SV=1 - [A0A0G2JDL9_MOUSE]	18.6924	40.68	5	4	4	13.4171	9.21729	1	1.0436	1.05249	1.00395
	A4	Sequence	Protein Group Accessions	Modifications	XCorr	Charge	MH+ [Da]	m/z [Da]	113/113	115/113	117/113	119/113
	High	iNVNEIFYDLVR	A0A0G2JDL9	N-Term(iTRAQ8plex)	4.41107	2	1799	900.002	1	0.860282	0.862548	0.796575
	High	lVVLGSGGVGk	A0A0G2JDL9	N-Term(iTRAQ8plex); K11(iTRAQ8plex)	3.16401	2	1594.01	797.507	1	1.13147	1.05249	1.00395
	High	yDPTIEDSYR	A0A0G2JDL9	N-Term(iTRAQ8plex)	2.70878	2	1562.76	781.882	1	1.02239	1.07093	1.11304
	High	sALTVQFVQGIFVEk	A0A0G2JDL9	N-Term(iTRAQ8plex); K15(iTRAQ8plex)	1.79566	3	2274.32	758.778	1	0.872952	0.781389	0.880923
P46660	Alpha-internexin OS=Mus musculus GN=Ina PE=1 SV=3 - [AINX_MOUSE]	51.533	25.15	1	11	14	55.3493	5.40186	1	0.994062	1.05233	1.07675
	A4	Sequence	Protein Group Accessions	Modifications	XCorr	Charge	MH+ [Da]	m/z [Da]	113/113	115/113	117/113	119/113
	High	rLPASDGLDLSQAAAR	P46660	N-Term(iTRAQ8plex)	5.65683	3	1945.07	649.028	1	0.985572	0.981711	1.0127
	High	aLEAELAALR	P46660	N-Term(iTRAQ8plex)	3.49774	2	1360.81	680.907	1	0.994062	1.07461	1.09094
	High	vESLLDELAFVR	P46660	N-Term(iTRAQ8plex)	3.34082	2	1694.96	847.985	1	0.86325	0.965645	1.02052
	High	lPASDGLDLSQAAAR	P46660	N-Term(iTRAQ8plex)	3.00269	2	1788.97	894.989	1	1.00113	1.14325	1.16268
	High	fANLNEQAAR	P46660	N-Term(iTRAQ8plex)	2.98198	2	1437.76	719.386	1	1.04153	1.01801	1.08336
	High	aQLEEASSAR	P46660	N-Term(iTRAQ8plex)	2.94592	2	1365.72	683.364	1	1.21	1.17034	1.11662
	High	tIEIEGLR	P46660	N-Term(iTRAQ8plex)	2.94454	2	1234.72	617.866	1	1.06225	1.57547	1.18284
	High	lSGPGGSGSFR	P46660	N-Term(iTRAQ8plex)	2.92348	2	1325.71	663.356	1	1.03936	1.06824	1.34824
	High	lLEGEETR	P46660;P08551;P08553	N-Term(iTRAQ8plex)	2.67899	2	1250.68	625.846
	High	dVDGATLAR	P46660	N-Term(iTRAQ8plex)	2.57121	2	1221.67	611.337	1	0.980569	1.05233	0.977973
	High	eQLQGLNDR	P46660;P08553	N-Term(iTRAQ8plex)	2.54404	2	1376.74	688.872
	High	eYQDLLNVk	P46660;A0A0A6YWC8;P19246;P08551;P08553	N-Term(iTRAQ8plex); K9(iTRAQ8plex)	2.39848	2	1729.99	865.497
	High	vGELFQR	P46660	N-Term(iTRAQ8plex)	2.29459	2	1152.66	576.835	1	0.90034	0.889936	0.926926
	High	fAVFIEk	P46660	N-Term(iTRAQ8plex); K7(iTRAQ8plex)	1.4731	3	1461.89	487.967	1	0.620648	0.670105	0.641058
P62827	GTP-binding nuclear protein Ran OS=Mus musculus GN=Ran PE=1 SV=3 - [RAN_MOUSE]	7.41325	16.2	2	3	3	24.4076	7.48877	1	1.07486	1.05216	0.982468
	A4	Sequence	Protein Group Accessions	Modifications	XCorr	Charge	MH+ [Da]	m/z [Da]	113/113	115/113	117/113	119/113
	High	nLQYYDISAk	P62827	N-Term(iTRAQ8plex); K10(iTRAQ8plex)	3.33085	3	1823	608.34	1	1.07486	1.05216	1.04619
	High	sNYNFEkPFLWLAR	P62827	N-Term(iTRAQ8plex); K7(iTRAQ8plex)	2.4532	3	2393.29	798.436	1	1.03482	1.07991	0.896566
	High	lVLVGDGGTGk	P62827	N-Term(iTRAQ8plex); K11(iTRAQ8plex)	1.6292	2	1623.98	812.494	1	1.12104	1.02967	1.00186
P99024	Tubulin beta-5 chain OS=Mus musculus GN=Tubb5 PE=1 SV=1 - [TBB5_MOUSE]	158.33	45.5	2	3	16	49.639	4.89404	1	0.927832	1.05216	1.03105
	A4	Sequence	Protein Group Accessions	Modifications	XCorr	Charge	MH+ [Da]	m/z [Da]	113/113	115/113	117/113	119/113
	High	gHYTEGAELVDSVLDVVR	Q7TMM9;Q9CWF2;P68372;P99024;Q9ERD7	N-Term(iTRAQ8plex)	7.21506	3	2263.18	755.065
	High	aILVDLEPGTMDSVR	Q7TMM9;Q9CWF2;P99024;Q9ERD7	N-Term(iTRAQ8plex)	4.76916	2	1920.04	960.523
	High	lHFFMPGFAPLTSR	Q7TMM9;Q9CWF2;Q9D6F9;P68372;P99024	N-Term(iTRAQ8plex)	3.98293	2	1925.04	963.026
	High	lAVNMVPFPR	Q7TMM9;Q9CWF2;Q9D6F9;P68372;P99024;Q9ERD7;A2AQ07	N-Term(iTRAQ8plex)	3.97021	2	1447.84	724.423
	High	iSEQFTAMFR	Q7TMM9;Q9CWF2;Q9D6F9;P68372;P99024;Q9ERD7	N-Term(iTRAQ8plex)	3.86938	2	1533.8	767.403
	High	sGPFGQIFRPDNFVFGQSGAGNNWAk	Q7TMM9;Q9CWF2;Q9D6F9;P68372;P99024	N-Term(iTRAQ8plex); K26(iTRAQ8plex)	3.82593	4	3406.74	852.44
	High	lHFFmPGFAPLTSR	Q7TMM9;Q9CWF2;Q9D6F9;P68372;P99024	N-Term(iTRAQ8plex); M5(Oxidation)	3.60608	3	1941.03	647.683
	High	iREEYPDR	Q7TMM9;Q9CWF2;P68372;P99024;A2AQ07	N-Term(iTRAQ8plex)	3.57653	3	1381.73	461.249
	High	sGPFGQIFR	Q7TMM9;Q9CWF2;Q9D6F9;P68372;P99024	N-Term(iTRAQ8plex)	3.53093	2	1312.73	656.868
	High	aLTVPELTQQVFDAk	P99024	N-Term(iTRAQ8plex); K15(iTRAQ8plex)	3.35478	3	2268.3	756.771	1	0.964731	1.02869	1.02154
	High	iSVYYNEATGGk	P99024	N-Term(iTRAQ8plex); K12(iTRAQ8plex)	3.30639	2	1910.04	955.524	1	1.16697	1.36159	1.07919
	High	mAVTFIGNSTAIQELFk	P99024	N-Term(iTRAQ8plex); K17(iTRAQ8plex)	3.25371	3	2478.4	826.806	1	0.731741	0.873346	0.855171
	High	eVDEQMLNVQNk	Q7TMM9;Q9CWF2;P68372;P99024	N-Term(iTRAQ8plex); K12(iTRAQ8plex)	3.24374	3	2055.09	685.702
	High	yLTVAAVFR	Q9D6F9;P68372;P99024	N-Term(iTRAQ8plex)	3.12487	2	1343.8	672.401
	High	nSSYFVEWIPNNVk	Q7TMM9;Q9CWF2;Q9D6F9;P68372;P99024;Q9ERD7	N-Term(iTRAQ8plex); K14(iTRAQ8plex)	3.02501	3	2305.24	769.084
	High	ISEQFTAMFR	Q7TMM9;Q9CWF2;Q9D6F9;P68372;P99024;Q9ERD7		2.73673	2	1229.6	615.302
	High	eVDEQmLNVQNk	Q7TMM9;Q9CWF2;P68372;P99024	N-Term(iTRAQ8plex); M6(Oxidation); K12(iTRAQ8plex)	2.67123	3	2071.09	691.034
	High	fPGQLNADLR	Q7TMM9;Q9CWF2;Q9D6F9;P68372;P99024;Q9ERD7;A2AQ07	N-Term(iTRAQ8plex)	2.55141	3	1434.8	478.937
	High	iMNTFSVVPSPk	Q9D6F9;P68372;P99024;Q9ERD7	N-Term(iTRAQ8plex); K12(iTRAQ8plex)	2.48411	2	1928.11	964.557
	High	lAVNmVPFPR	Q7TMM9;Q9CWF2;Q9D6F9;P68372;P99024;Q9ERD7;A2AQ07	N-Term(iTRAQ8plex); M5(Oxidation)	2.48353	3	1463.83	488.615
	High	aILVDLEPGTmDSVR	Q7TMM9;Q9CWF2;P99024;Q9ERD7	N-Term(iTRAQ8plex); M11(Oxidation)	2.2064	2	1936.03	968.519
	High	IMNTFSVVPSPk	Q9D6F9;P68372;P99024;Q9ERD7	K12(iTRAQ8plex)	2.12805	2	1623.91	812.456
	High	ImNTFSVVPSPk	Q9D6F9;P68372;P99024;Q9ERD7	M2(Oxidation); K12(iTRAQ8plex)	2.00982	2	1639.9	820.452
	High	iSEQFTAmFR	Q7TMM9;Q9CWF2;Q9D6F9;P68372;P99024;Q9ERD7	N-Term(iTRAQ8plex); M8(Oxidation)	1.65604	3	1549.79	517.27
	High	LHFFmPGFAPLTSR	Q7TMM9;Q9CWF2;Q9D6F9;P68372;P99024	M5(Oxidation)	1.5009	3	1636.83	546.282
	High	NSSYFVEWIPNNVk	Q7TMM9;Q9CWF2;Q9D6F9;P68372;P99024;Q9ERD7	K14(iTRAQ8plex)	1.27062	2	2001.04	1001.02
P62823	Ras-related protein Rab-3C OS=Mus musculus GN=Rab3c PE=1 SV=1 - [RAB3C_MOUSE]	15.7221	26.43	1	2	5	25.8556	5.23682	1	0.911955	1.05193	1.08753
	A4	Sequence	Protein Group Accessions	Modifications	XCorr	Charge	MH+ [Da]	m/z [Da]	113/113	115/113	117/113	119/113
	High	lGEQLGFEFFETSAk	P62823	N-Term(iTRAQ8plex); K15(iTRAQ8plex)	3.05228	3	2311.23	771.082	1	0.837975	1.07549	1.1582
	High	lQIWDTAGQER	P61294;D3YV69;P61027;Q5SW88;Q6PHN9;P63011;P62823	N-Term(iTRAQ8plex)	2.94022	2	1620.86	810.934
	High	lLIIGNSSVGk	P63011;P62823	N-Term(iTRAQ8plex); K11(iTRAQ8plex)	2.70272	2	1709.07	855.038
	High	mSESLETDPAITAAk	P62823	N-Term(iTRAQ8plex); K15(iTRAQ8plex)	1.87249	3	2172.15	724.72	1	0.992466	1.0289	1.02117
	High	tITTAYYR	P63011;P62823	N-Term(iTRAQ8plex)	1.82964	2	1292.71	646.858
P80318	T-complex protein 1 subunit gamma OS=Mus musculus GN=Cct3 PE=1 SV=1 - [TCPG_MOUSE]	9.73404	8.81	3	5	5	60.5914	6.69775	1	0.92434	1.05176	1.02405
	A4	Sequence	Protein Group Accessions	Modifications	XCorr	Charge	MH+ [Da]	m/z [Da]	113/113	115/113	117/113	119/113
	High	tAVETAVLLLR	P80318	N-Term(iTRAQ8plex)	4.55243	2	1489.92	745.465	1	1.09054	1.14121	1.05109
	High	eILSEVER	P80318	N-Term(iTRAQ8plex)	2.73227	2	1278.72	639.863	1	1.06468	1.05176	1.11308
	High	tIADIIR	P80318	N-Term(iTRAQ8plex)	2.44934	2	1105.69	553.346
	High	eLGIWEPLAVk	P80318	N-Term(iTRAQ8plex); K11(iTRAQ8plex)	1.93288	3	1863.11	621.708	1	0.848497	0.892065	0.835828
	High	iVLLDSSLEYk	P80318	N-Term(iTRAQ8plex); K11(iTRAQ8plex)	1.30677	3	1888.12	630.046	1	0.870311	1.01609	1.02121
P32848	Parvalbumin alpha OS=Mus musculus GN=Pvalb PE=1 SV=3 - [PRVA_MOUSE]	6.64726	24.55	1	2	2	11.9231	5.18604	1	1.04467	1.0514	1.0137
	A4	Sequence	Protein Group Accessions	Modifications	XCorr	Charge	MH+ [Da]	m/z [Da]	113/113	115/113	117/113	119/113
	High	sGFIEEDELGSILk	P32848	N-Term(iTRAQ8plex); K14(iTRAQ8plex)	3.50557	3	2145.18	715.733	1	1.02265	1.00662	1.0229
	High	tLLAAGDkDGDGk	P32848	N-Term(iTRAQ8plex); K8(iTRAQ8plex); K13(iTRAQ8plex)	1.30877	3	2173.25	725.087	1	1.11905	1.22955	1.00874
Q3U4W8	Ubiquitin carboxyl-terminal hydrolase OS=Mus musculus GN=Usp5 PE=1 SV=1 - [Q3U4W8_MOUSE]	15.1015	6.83	3	5	5	93.2954	5.05908	1	1.10743	1.05063	1.02057
	A4	Sequence	Protein Group Accessions	Modifications	XCorr	Charge	MH+ [Da]	m/z [Da]	113/113	115/113	117/113	119/113
	High	vTSAVEALLSADSASR	Q3U4W8	N-Term(iTRAQ8plex)	4.30827	2	1881.02	941.014	1	1.00856	1.01956	0.933123
	High	iVILPDYLEIAR	Q3U4W8	N-Term(iTRAQ8plex)	3.69794	2	1719.04	860.021	1	1.10743	1.20039	1.21311
	High	dLGYIYFYQR	Q3U4W8	N-Term(iTRAQ8plex)	2.62884	2	1641.86	821.431	1	1.14011	1.15093	1.11108
	High	sSENPNEVFR	Q3U4W8	N-Term(iTRAQ8plex)	2.49672	2	1482.74	741.875	1	1.03111	1.03732	1.02057
	High	eVQDGIAPR	Q3U4W8	N-Term(iTRAQ8plex)	1.96972	2	1288.7	644.854	1	1.14006	1.05063	0.905969
Q99JY0	Trifunctional enzyme subunit beta, mitochondrial OS=Mus musculus GN=Hadhb PE=1 SV=1 - [ECHB_MOUSE]	17.4399	17.26	2	8	8	51.3534	9.37842	1	0.959021	1.04996	1.05572
	A4	Sequence	Protein Group Accessions	Modifications	XCorr	Charge	MH+ [Da]	m/z [Da]	113/113	115/113	117/113	119/113
	High	aALSGLLHR	Q99JY0	N-Term(iTRAQ8plex)	3.14376	3	1241.76	414.591	1	0.857399	1.09085	0.846906
	High	nIVVVEGVR	Q99JY0	N-Term(iTRAQ8plex)	3.0252	2	1288.79	644.896	1	1.00841	1.04996	1.05699
	High	dVVDYIIFGTVIQEVk	Q99JY0	N-Term(iTRAQ8plex); K16(iTRAQ8plex)	2.60509	3	2446.4	816.14	1	0.854398	1.10895	1.00124
	High	dLmPHDLAR	Q99JY0	N-Term(iTRAQ8plex); M3(Oxidation)	2.43169	3	1387.73	463.247	1	1.03322	0.945033	1.40036
	High	dLMPHDLAR	Q99JY0	N-Term(iTRAQ8plex)	2.18317	3	1371.73	457.916	1	0.849207	0.842814	0.88231
	High	mEQDEYALR	Q99JY0	N-Term(iTRAQ8plex)	2.15319	2	1458.72	729.861	1	1.02812	1.07287	1.05572
	High	eAALGAGFSDk	Q99JY0	N-Term(iTRAQ8plex); K11(iTRAQ8plex)	1.91613	3	1673.92	558.646	1	0.918082	0.987704	1.10893
	High	vGSPPLEk	Q99JY0	N-Term(iTRAQ8plex); K8(iTRAQ8plex)	1.89783	2	1434.87	717.937	1	1.01502	0.896745	0.9737
	High	iPFLLSGTSYk	Q99JY0	N-Term(iTRAQ8plex); K11(iTRAQ8plex)	1.70967	3	1834.08	612.033	1	0.959021	1.13691	1.10846
Q61644	Protein kinase C and casein kinase substrate in neurons protein 1 OS=Mus musculus GN=Pacsin1 PE=1 SV=1 - [PACN1_MOUSE]	8.82088	11.56	1	4	4	50.5435	5.23682	1	0.985292	1.0499	1.07253
	A4	Sequence	Protein Group Accessions	Modifications	XCorr	Charge	MH+ [Da]	m/z [Da]	113/113	115/113	117/113	119/113
	High	aLYDYDGQEQDELSFk	Q61644	N-Term(iTRAQ8plex); K16(iTRAQ8plex)	3.1613	3	2529.25	843.754	1	1.07427	1.11846	1.2253
	High	aYAQQLTDWAk	Q61644	N-Term(iTRAQ8plex); K11(iTRAQ8plex)	3.0707	3	1903.04	635.02	1	0.960345	1.01584	0.995404
	High	eAEDGFR	Q61644	N-Term(iTRAQ8plex)	2.58887	2	1127.56	564.283	1	1.01089	1.08509	1.15562
	High	lDSGQLGLYPANYVEAI	Q61644	N-Term(iTRAQ8plex)	1.38839	2	2127.12	1064.07	1	0.824723	0.983389	0.94039
D3Z2Y8	D-beta-hydroxybutyrate dehydrogenase, mitochondrial (Fragment) OS=Mus musculus GN=Bdh1 PE=1 SV=1 - [D3Z2Y8_MOUSE]	5.91695	7.17	2	2	2	29.128	9.61279	1	1.02146	1.04914	1.07136
	A4	Sequence	Protein Group Accessions	Modifications	XCorr	Charge	MH+ [Da]	m/z [Da]	113/113	115/113	117/113	119/113
	High	eVAEVNLWGTVR	D3Z2Y8	N-Term(iTRAQ8plex)	3.24789	2	1676.92	838.966	1	0.96696	1.02155	1.09368
	High	sFLPLLR	D3Z2Y8	N-Term(iTRAQ8plex)	2.66906	2	1149.72	575.365	1	1.07902	1.07746	1.04951
Q61598	Rab GDP dissociation inhibitor beta OS=Mus musculus GN=Gdi2 PE=1 SV=1 - [GDIB_MOUSE]	21.1648	16.63	1	5	6	50.5047	6.25244	1	0.971911	1.04871	0.947797
	A4	Sequence	Protein Group Accessions	Modifications	XCorr	Charge	MH+ [Da]	m/z [Da]	113/113	115/113	117/113	119/113
	High	dLGTDSQIFISR	Q61598	N-Term(iTRAQ8plex)	3.9535	2	1655.88	828.445	1	1.06797	1.0833	1.04605
	High	eIRPALELLEPIEQk	Q61598	N-Term(iTRAQ8plex); K15(iTRAQ8plex)	3.39356	3	2386.4	796.139	1	0.853464	0.922152	0.945152
	High	fVSISDLFVPk	Q61598	N-Term(iTRAQ8plex); K11(iTRAQ8plex)	2.87836	2	1860.1	930.555	1	1.02474	1.08653	0.976551
	High	lYSESLAR	Q61598;P50396	N-Term(iTRAQ8plex)	2.78294	2	1242.69	621.851
	High	vIEGSFVYk	Q61598	N-Term(iTRAQ8plex); K9(iTRAQ8plex)	2.00596	3	1649.96	550.659	1	0.971911	1.04871	0.969751
	High	vPSTEAEALASSLMGLFEk	Q61598	N-Term(iTRAQ8plex); K19(iTRAQ8plex)	1.84306	3	2588.42	863.478	1	0.727576	0.628196	0.74122
P61922	4-aminobutyrate aminotransferase, mitochondrial OS=Mus musculus GN=Abat PE=1 SV=1 - [GABT_MOUSE]	65.4203	30.2	4	14	14	56.4156	8.08936	1	0.983153	1.04637	1.05888
	A4	Sequence	Protein Group Accessions	Modifications	XCorr	Charge	MH+ [Da]	m/z [Da]	113/113	115/113	117/113	119/113
	High	rEDLLNNVAR	P61922	N-Term(iTRAQ8plex)	5.69725	3	1503.85	501.955	1	0.988922	1.02154	1.25249
	High	lQESLMSVAPR	P61922	N-Term(iTRAQ8plex)	4.24362	2	1534.85	767.93	1	0.86681	0.935608	0.995686
	High	nLLLAEVINIIk	P61922	N-Term(iTRAQ8plex); K12(iTRAQ8plex)	3.83369	3	1961.26	654.424	1	0.977456	1.22569	1.18723
	High	eEFRPSAPYR	P61922	N-Term(iTRAQ8plex)	3.48448	3	1555.81	519.273	1	1.04659	1.18091	1.11463
	High	eDLLNNVAR	P61922	N-Term(iTRAQ8plex)	3.48206	2	1347.75	674.378	1	1.00805	1.04541	1.04305
	High	gNYLVDVDGNR	P61922	N-Term(iTRAQ8plex)	3.38205	2	1525.79	763.397	1	1.04619	1.15569	1.09557
	High	iDIPSFDWPIAPFPR	P61922	N-Term(iTRAQ8plex)	3.2865	2	2075.12	1038.07	1	0.984736	1.09567	1.20241
	High	lkYPLEEFTTDNQQEEAR	P61922	N-Term(iTRAQ8plex); K2(iTRAQ8plex)	2.79536	3	2819.46	940.49	1	1.1636	1.26224	1.09411
	High	vDIEFDYDGPLmk	P61922	N-Term(iTRAQ8plex); M12(Oxidation); K13(iTRAQ8plex)	2.56897	3	2166.12	722.711	1	0.893568	1.03292	1.0039
	High	yPLEEFTTDNQQEEAR	P61922	N-Term(iTRAQ8plex)	2.54265	3	2274.08	758.697	1	0.950008	0.983823	1.05533
	High	lQESLmSVAPR	P61922	N-Term(iTRAQ8plex); M6(Oxidation)	2.46081	2	1550.85	775.928	1	1.16763	1.14371	1.16108
	High	tIFMWYR	P61922	N-Term(iTRAQ8plex)	2.44912	2	1320.7	660.855	1	0.98421	1.10977	1.69276
	High	vDIEFDYDGPLMk	P61922	N-Term(iTRAQ8plex); K13(iTRAQ8plex)	2.4111	3	2150.12	717.378	1	0.728247	0.790356	0.928034
	High	tLLTGLLDLQAQYPQFISR	P61922	N-Term(iTRAQ8plex)	2.32664	3	2481.4	827.806	1	0.863202	0.906305	0.927451
	High	iFNTWLGDPSk	P61922	N-Term(iTRAQ8plex); K11(iTRAQ8plex)	2.16952	3	1886.06	629.359	1	0.977266	0.865688	0.933535
	High	pALGILPPENFVDk	P61922	N-Term(iTRAQ8plex); K14(iTRAQ8plex)	1.59178	3	2118.23	706.749	1	0.934593	1.03867	1.08465
Q99LC5	Electron transfer flavoprotein subunit alpha, mitochondrial OS=Mus musculus GN=Etfa PE=1 SV=2 - [ETFA_MOUSE]	21.7269	27.93	1	6	6	34.9875	8.38232	1	0.98768	1.04604	1.15251
	A4	Sequence	Protein Group Accessions	Modifications	XCorr	Charge	MH+ [Da]	m/z [Da]	113/113	115/113	117/113	119/113
	High	gTSFEAAATSGGSASSEk	Q99LC5	N-Term(iTRAQ8plex); K18(iTRAQ8plex)	3.81635	3	2253.13	751.716	1	0.947428	0.993862	1.37197
	High	gLLPEELTPLILETQk	Q99LC5	N-Term(iTRAQ8plex); K16(iTRAQ8plex)	3.31658	3	2402.43	801.483	1	1.0531	1.15775	1.28194
	High	aPSSSSVGISEWLDQk	Q99LC5	N-Term(iTRAQ8plex); K16(iTRAQ8plex)	3.28291	3	2299.23	767.082	1	0.979573	0.972834	1.03574
	High	vLVAQHDAYk	Q99LC5	N-Term(iTRAQ8plex); K10(iTRAQ8plex)	2.85835	3	1752.02	584.677	1	1.09485	1.10456	1.01551
	High	lNVAPVSDIIEIk	Q99LC5	N-Term(iTRAQ8plex); K13(iTRAQ8plex)	2.43229	3	2019.22	673.746	1	0.879874	1.01239	1.03198
	High	dPEAPIFQVADYGIVADLFk	Q99LC5	N-Term(iTRAQ8plex); K20(iTRAQ8plex)	0.973972	3	2816.53	939.514	1	0.980483	1.06105	1.33938
P05202	Aspartate aminotransferase, mitochondrial OS=Mus musculus GN=Got2 PE=1 SV=1 - [AATM_MOUSE]	85.7355	33.02	1	14	14	47.3812	8.99756	1	1.03203	1.04571	1.02257
	A4	Sequence	Protein Group Accessions	Modifications	XCorr	Charge	MH+ [Da]	m/z [Da]	113/113	115/113	117/113	119/113
	High	fVTVQTISGTGALR	P05202	N-Term(iTRAQ8plex)	4.63939	2	1754.01	877.508	1	1.03532	1.06424	1.07258
	High	aSAELALGENNEVLk	P05202	N-Term(iTRAQ8plex); K15(iTRAQ8plex)	3.88982	3	2166.21	722.742	1	0.832189	0.860671	0.847565
	High	iAATILTSPDLR	P05202	N-Term(iTRAQ8plex)	3.87751	2	1574.94	787.973	1	1.0219	0.989936	1.00794
	High	IAATILTSPDLR	P05202		3.42379	2	1270.74	635.871
	High	mNLGVGAYR	P05202	N-Term(iTRAQ8plex)	3.31668	2	1284.7	642.853	1	0.98059	1.04325	1.00284
	High	vGASFLQR	P05202	N-Term(iTRAQ8plex)	3.19415	2	1181.69	591.348	1	1.05053	1.05093	1.02968
	High	tQLVSNLk	P05202	N-Term(iTRAQ8plex); K8(iTRAQ8plex)	3.07922	2	1510.93	755.97	1	1.08127	1.09764	1.03733
	High	dAGMQLQGYR	P05202	N-Term(iTRAQ8plex)	2.9937	2	1442.73	721.869	1	1.01099	1.09747	1.03922
	High	FVTVQTISGTGALR	P05202		2.86804	2	1449.8	725.405
	High	dDNGkPYVLPSVR	P05202	N-Term(iTRAQ8plex); K5(iTRAQ8plex)	2.77894	3	2068.16	690.057	1	1.03203	1.04329	0.989689
	High	pSWGNHTPIFR	P05202	N-Term(iTRAQ8plex)	2.58332	3	1615.86	539.291	1	0.981242	0.968877	0.966112
	High	nMGLYGER	P05202	N-Term(iTRAQ8plex)	2.51304	2	1243.63	622.321	1	1.04857	0.997155	1.03064
	High	eIASVVk	P05202	N-Term(iTRAQ8plex); K7(iTRAQ8plex)	2.33335	2	1353.85	677.429	1	1.05288	1.13898	0.999617
	High	dAGmQLQGYR	P05202	N-Term(iTRAQ8plex); M4(Oxidation)	2.29285	2	1458.73	729.866	1	0.990132	0.958935	1.00645
	High	eFSVYMTk	P05202	N-Term(iTRAQ8plex); K8(iTRAQ8plex)	2.05079	2	1612.88	806.943	1	0.957615	1.10412	0.974416
	High	vESQLk	P05202	N-Term(iTRAQ8plex); K6(iTRAQ8plex)	2.02161	2	1311.8	656.405	1	1.10701	1.13357	0.990425
	High	eYLPIGGLAEFCk	P05202	N-Term(iTRAQ8plex); K13(iTRAQ8plex)	1.1163	3	2048.13	683.381	1	0.83696	0.732785	0.829414
Q9CQB4	Cytochrome b-c1 complex subunit 7 OS=Mus musculus GN=Uqcrb PE=1 SV=1 - [Q9CQB4_MOUSE]	5.86783	27.03	2	3	3	13.5529	9.11475	1	0.940787	1.04563	1.01486
	A4	Sequence	Protein Group Accessions	Modifications	XCorr	Charge	MH+ [Da]	m/z [Da]	113/113	115/113	117/113	119/113
	High	rLPEDLYNDR	Q9CQB4	N-Term(iTRAQ8plex)	3.24307	3	1594.84	532.286	1	0.938787	0.919344	0.941637
	High	aLDLTMR	Q9CQB4	N-Term(iTRAQ8plex)	2.62476	2	1123.64	562.325	1	1.0153	1.04563	1.01486
	High	yEEDkFYLEPYLk	Q9CQB4	N-Term(iTRAQ8plex); K5(iTRAQ8plex); K13(iTRAQ8plex)	1.74929	4	2649.45	663.119	1	0.940787	1.11076	1.12101
P63038	60 kDa heat shock protein, mitochondrial OS=Mus musculus GN=Hspd1 PE=1 SV=1 - [CH60_MOUSE]	62.5249	27.4	3	13	13	60.9174	6.17627	1	0.963584	1.04537	1.03332
	A4	Sequence	Protein Group Accessions	Modifications	XCorr	Charge	MH+ [Da]	m/z [Da]	113/113	115/113	117/113	119/113
	High	iSSVQSIVPALEIANAHR	P63038	N-Term(iTRAQ8plex)	4.61411	3	2209.26	737.09	1	0.935591	0.978829	1.04363
	High	gVmLAVDAVIAELk	P63038	N-Term(iTRAQ8plex); M3(Oxidation); K14(iTRAQ8plex)	4.01174	3	2053.22	685.077	1	0.878201	1.10451	1.07474
	High	aLmLQGVDLLADAVAVTmGPk	P63038	N-Term(iTRAQ8plex); M3(Oxidation); M18(Oxidation); K21(iTRAQ8plex)	3.90321	3	2753.54	918.518	1	1.00859	0.955274	1.00263
	High	aLmLQGVDLLADAVAVTMGPk	P63038	N-Term(iTRAQ8plex); M3(Oxidation); K21(iTRAQ8plex)	3.78911	3	2737.54	913.185	1	0.749881	0.897146	0.81587
	High	vGLQVVAVk	P63038	N-Term(iTRAQ8plex); K9(iTRAQ8plex)	3.66691	2	1520.99	760.998	1	1.04875	1.10936	1.04188
	High	vTDALNATR	P63038	N-Term(iTRAQ8plex)	2.96777	2	1264.71	632.859	1	1.0954	1.03682	1.08695
	High	gANPVEIR	P63038	N-Term(iTRAQ8plex)	2.9494	2	1159.67	580.338	1	0.999658	0.981173	1.08822
	High	lSDGVAVLk	P63038	N-Term(iTRAQ8plex); K9(iTRAQ8plex)	2.87215	2	1509.94	755.474	1	1.10906	1.12811	1.01048
	High	iGIEIIk	P63038	N-Term(iTRAQ8plex); K7(iTRAQ8plex)	2.64479	2	1393.92	697.461	1	0.851594	0.975188	0.903714
	High	vGEVIVTk	P63038	N-Term(iTRAQ8plex); K8(iTRAQ8plex)	2.56102	2	1452.92	726.963	1	1.13664	1.17005	1.00135
	High	tVIIEQSWGSPk	P63038	N-Term(iTRAQ8plex); K12(iTRAQ8plex)	2.54636	3	1953.12	651.71	1	0.943239	0.934586	0.991035
	High	gVMLAVDAVIAELk	P63038	N-Term(iTRAQ8plex); K14(iTRAQ8plex)	2.29328	3	2037.22	679.743	1	0.667405	0.85504	0.725131
	High	tLNDELEIIEGmk	P63038	N-Term(iTRAQ8plex); M12(Oxidation); K13(iTRAQ8plex)	2.06377	3	2129.15	710.388	1	0.980861	0.957689	1.08544
	High	iQEITEQLDITTSEYEk	P63038	N-Term(iTRAQ8plex); K17(iTRAQ8plex)	1.90558	3	2648.4	883.47	1	1.12785	1.13188	1.06886
	High	vGGTSDVEVNEk	P63038	N-Term(iTRAQ8plex); K12(iTRAQ8plex)	1.74163	2	1841.99	921.498	1	1.06596	1.10454	0.983722
	High	aLMLQGVDLLADAVAVTMGPk	P63038	N-Term(iTRAQ8plex); K21(iTRAQ8plex)	1.47341	3	2721.55	907.854	1	0.802828	0.648458	1.47332
A0A087WNW2	Neurofascin OS=Mus musculus GN=Nfasc PE=1 SV=1 - [A0A087WNW2_MOUSE]	8.73649	3.78	6	3	3	101.103	8.41162	1	0.965292	1.04534	1.00385
	A4	Sequence	Protein Group Accessions	Modifications	XCorr	Charge	MH+ [Da]	m/z [Da]	113/113	115/113	117/113	119/113
	High	eVAGDTIIFR	A0A087WNW2	N-Term(iTRAQ8plex)	3.01709	2	1424.8	712.903	1	1.08994	1.04534	1.06825
	High	nLILAPGEDGR	A0A087WNW2	N-Term(iTRAQ8plex)	3.01096	2	1458.81	729.911	1	0.872501	0.926135	0.903454
	High	eDDSLTIFGVAER	A0A087WNW2	N-Term(iTRAQ8plex)	2.70844	2	1755.9	878.455	1	0.965292	1.10651	1.00385
Q62442	Vesicle-associated membrane protein 1 OS=Mus musculus GN=Vamp1 PE=1 SV=1 - [VAMP1_MOUSE]	4.58119	20.34	2	1	2	12.8815	6.65381	1	0.928734	1.04534	1.08024
	A4	Sequence	Protein Group Accessions	Modifications	XCorr	Charge	MH+ [Da]	m/z [Da]	113/113	115/113	117/113	119/113
	High	aDALQAGASQFESSAAk	Q62442	N-Term(iTRAQ8plex); K17(iTRAQ8plex)	2.32276	3	2260.2	754.071	1	0.928734	1.04534	1.08024
	High	lSELDDR	P63024;Q62442	N-Term(iTRAQ8plex)	2.25843	2	1151.61	576.31
Q9Z2Q6	Septin-5 OS=Mus musculus GN=Sept5 PE=1 SV=2 - [SEPT5_MOUSE]	8.52198	11.11	1	3	4	42.7207	6.66846	1	1.00512	1.04373	0.97878
	A4	Sequence	Protein Group Accessions	Modifications	XCorr	Charge	MH+ [Da]	m/z [Da]	113/113	115/113	117/113	119/113
	High	eSAPFAVIGSNTVVEAk	Q9Z2Q6	N-Term(iTRAQ8plex); K17(iTRAQ8plex)	2.77176	3	2327.3	776.437	1	1.02328	1.03255	1.01529
	High	lLSAEER	Q9Z2Q6	N-Term(iTRAQ8plex)	1.78211	2	1121.64	561.323	1	0.961559	0.998494	0.960555
	High	hTVDIEEk	Q9Z2Q6	N-Term(iTRAQ8plex); K8(iTRAQ8plex)	1.65825	3	1578.88	526.966	1	2.04498	1.26522	1.34295
	High	vNIVPLIAk	Q9Z2Q6;Q5ND13	N-Term(iTRAQ8plex); K9(iTRAQ8plex)	1.27596	2	1575.04	788.022
Q9WUM5	Succinyl-CoA ligase [ADP/GDP-forming] subunit alpha, mitochondrial OS=Mus musculus GN=Suclg1 PE=1 SV=4 - [SUCA_MOUSE]	13.8814	17.92	1	5	5	36.132	9.39307	1	1.0312	1.04333	0.961863
	A4	Sequence	Protein Group Accessions	Modifications	XCorr	Charge	MH+ [Da]	m/z [Da]	113/113	115/113	117/113	119/113
	High	akPVVSFIAGITAPPGR	Q9WUM5	N-Term(iTRAQ8plex); K2(iTRAQ8plex)	4.99787	3	2289.38	763.798	1	1.0312	1.07016	1.02646
	High	hLGLPVFNTVk	Q9WUM5	N-Term(iTRAQ8plex); K11(iTRAQ8plex)	3.73578	3	1833.11	611.709	1	1.05201	1.01092	0.961863
	High	qGTFHSQQALEYGTk	Q9WUM5	N-Term(iTRAQ8plex); K15(iTRAQ8plex)	2.65866	3	2303.21	768.407	1	1.01607	1.19886	1.15516
	High	lVGGTTPGk	Q9WUM5	N-Term(iTRAQ8plex); K9(iTRAQ8plex)	2.48907	2	1437.89	719.448	1	1.1078	1.04333	0.913624
	High	iGIMPGHIHk	Q9WUM5	N-Term(iTRAQ8plex); K10(iTRAQ8plex)	1.91577	4	1711.02	428.511	1	0.790154	0.783877	0.810361
E9Q7S0	Synaptojanin-1 OS=Mus musculus GN=Synj1 PE=1 SV=1 - [E9Q7S0_MOUSE]	20.9725	4.51	5	6	6	144.505	7.34229	1	0.984568	1.04234	1.02259
	A4	Sequence	Protein Group Accessions	Modifications	XCorr	Charge	MH+ [Da]	m/z [Da]	113/113	115/113	117/113	119/113
	High	gFEANAPAFDR	E9Q7S0	N-Term(iTRAQ8plex)	3.70526	2	1498.75	749.88	1	0.984568	1.00556	1.02259
	High	vLDAYGLLGVLR	E9Q7S0	N-Term(iTRAQ8plex)	3.28422	2	1592.97	796.988	1	0.973835	1.06564	1.08037
	High	vTSTEFISLR	E9Q7S0	N-Term(iTRAQ8plex)	3.13174	2	1456.83	728.916	1	0.968363	0.941726	0.964613
	High	aLLTTGSLR	E9Q7S0	N-Term(iTRAQ8plex)	2.81499	2	1235.76	618.383	1	1.22991	1.04234	1.00988
	High	nEDFVEIAR	E9Q7S0	N-Term(iTRAQ8plex)	2.72512	2	1396.73	698.869	1	0.999223	1.08811	1.07814
	High	iQESEVFR	E9Q7S0	N-Term(iTRAQ8plex)	2.7205	2	1311.72	656.362	1	1.0208	0.95813	1.00793
Q9DBJ1	Phosphoglycerate mutase 1 OS=Mus musculus GN=Pgam1 PE=1 SV=3 - [PGAM1_MOUSE]	20.6792	34.65	2	6	6	28.8139	7.18115	1	1.0563	1.04208	0.985606
	A4	Sequence	Protein Group Accessions	Modifications	XCorr	Charge	MH+ [Da]	m/z [Da]	113/113	115/113	117/113	119/113
	High	hGESAWNLENR	Q9DBJ1	N-Term(iTRAQ8plex)	4.02896	3	1616.8	539.606	1	1.03702	1.04098	1.07493
	High	fSGWYDADLSPAGHEEAk	Q9DBJ1	N-Term(iTRAQ8plex); K18(iTRAQ8plex)	3.1497	3	2588.29	863.433	1	1.06694	1.27438	0.985606
	High	nLkPIkPMQFLGDEETVR	Q9DBJ1	N-Term(iTRAQ8plex); K3(iTRAQ8plex); K6(iTRAQ8plex)	3.13906	4	3027.73	757.688	1	0.975196	0.957853	0.92887
	High	nLkPIkPmQFLGDEETVR	Q9DBJ1	N-Term(iTRAQ8plex); K3(iTRAQ8plex); K6(iTRAQ8plex); M8(Oxidation)	3.13211	4	3043.75	761.692	1	0.97862	1.03996	0.954262
	High	hYGGLTGLNk	Q9DBJ1	N-Term(iTRAQ8plex); K10(iTRAQ8plex)	3.02805	3	1667.96	556.658	1	1.20251	1.33386	1.16006
	High	aMEAVAAQGk	Q9DBJ1	N-Term(iTRAQ8plex); K10(iTRAQ8plex)	2.38572	2	1583.9	792.452	1	0.9178	0.968761	0.978291
	High	amEAVAAQGk	Q9DBJ1	N-Term(iTRAQ8plex); M2(Oxidation); K10(iTRAQ8plex)	1.8156	2	1599.9	800.453	1	1.14173	1.12291	0.896246
	High	sYDVPPPPmEPDHPFYSNISk	Q9DBJ1	N-Term(iTRAQ8plex); M9(Oxidation); K21(iTRAQ8plex)	1.7897	4	3041.51	761.133	1	1.06047	1.12092	1.27875
P58252	Elongation factor 2 OS=Mus musculus GN=Eef2 PE=1 SV=2 - [EF2_MOUSE]	16.0735	6.29	1	6	6	95.2529	6.82959	1	1.0392	1.04118	1.02539
	A4	Sequence	Protein Group Accessions	Modifications	XCorr	Charge	MH+ [Da]	m/z [Da]	113/113	115/113	117/113	119/113
	High	fSVSPVVR	P58252	N-Term(iTRAQ8plex)	3.46843	2	1194.71	597.859	1	1.08743	0.9965	1.04115
	High	eDLYLkPIQR	P58252	N-Term(iTRAQ8plex); K6(iTRAQ8plex)	2.94149	3	1883.12	628.377	1	1.04734	1.06839	0.980435
	High	yEWDVAEAR	P58252	N-Term(iTRAQ8plex)	2.83967	2	1442.72	721.862	1	1.05024	1.09719	1.04485
	High	aGIIASAR	P58252	N-Term(iTRAQ8plex)	2.37514	2	1062.65	531.83	1	1.01092	1.01465	1.00987
	High	gVQYLNEIk	P58252	N-Term(iTRAQ8plex); K9(iTRAQ8plex)	2.26644	2	1671.99	836.498	1	1.03113	1.23064	1.11652
	High	gGGQIIPTAR	P58252	N-Term(iTRAQ8plex)	2.18237	2	1273.75	637.379	1	0.957107	0.923388	0.990677
E9Q5B6	Heterogeneous nuclear ribonucleoprotein D0 (Fragment) OS=Mus musculus GN=Hnrnpd PE=1 SV=1 - [E9Q5B6_MOUSE]	4.41884	18.69	5	2	2	12.1313	9.12939	1	1.05258	1.04079	0.952415
	A4	Sequence	Protein Group Accessions	Modifications	XCorr	Charge	MH+ [Da]	m/z [Da]	113/113	115/113	117/113	119/113
	High	gFGFVLFk	E9Q5B6	N-Term(iTRAQ8plex); K8(iTRAQ8plex)	2.39421	2	1522.92	761.964	1	1.07806	1.06165	0.955373
	High	mFIGGLSWDTTk	E9Q5B6	N-Term(iTRAQ8plex); K12(iTRAQ8plex)	1.95131	3	1964.07	655.361	1	0.818389	0.814622	0.896091
Q9WV92	Band 4.1-like protein 3 OS=Mus musculus GN=Epb41l3 PE=1 SV=1 - [E41L3_MOUSE]	18.7828	8.72	1	7	7	103.274	5.31299	1	0.990958	1.03995	1.05891
	A4	Sequence	Protein Group Accessions	Modifications	XCorr	Charge	MH+ [Da]	m/z [Da]	113/113	115/113	117/113	119/113
	High	aSALIDRPAPYFER	Q9WV92	N-Term(iTRAQ8plex)	4.56292	3	1910.04	637.351	1	1.10915	1.06147	1.01528
	High	vLQETILVEER	Q9WV92	N-Term(iTRAQ8plex)	3.3031	2	1632.95	816.977	1	1.10742	1.12263	1.05891
	High	dYFGLTYR	Q9WV92	N-Term(iTRAQ8plex)	2.65707	2	1338.69	669.851	1	1.03022	1.16677	1.07202
	High	iRPGEFEQFESTIGFk	Q9WV92	N-Term(iTRAQ8plex); K16(iTRAQ8plex)	2.3925	4	2493.35	624.094	1	0.837477	1.03995	1.09498
	High	eVPVVHTETk	Q9WV92	N-Term(iTRAQ8plex); K10(iTRAQ8plex)	2.38855	3	1747.01	583.009	1	1.02948	0.947023	1.06095
	High	lMDGSEILSLLESAR	Q9WV92	N-Term(iTRAQ8plex)	2.02499	3	1938.05	646.689	1	0.716129	0.903074	0.779487
	High	lSTSPVR	Q9WV92	N-Term(iTRAQ8plex)	1.99993	2	1063.63	532.32	1	0.977302	0.95371	0.943672
	High	lmDGSEILSLLESAR	Q9WV92	N-Term(iTRAQ8plex); M2(Oxidation)	1.69259	3	1954.05	652.021	1	0.845633	0.952446	0.908376
P62702	40S ribosomal protein S4, X isoform OS=Mus musculus GN=Rps4x PE=1 SV=2 - [RS4X_MOUSE]	6.67438	11.79	2	3	3	29.5791	10.1548	1	0.993381	1.03962	0.96191
	A4	Sequence	Protein Group Accessions	Modifications	XCorr	Charge	MH+ [Da]	m/z [Da]	113/113	115/113	117/113	119/113
	High	lTGVFAPR	P62702	N-Term(iTRAQ8plex)	2.37299	2	1164.7	582.855	1	0.975152	0.894684	0.948911
	High	vNDTIQIDLETGk	P62702	N-Term(iTRAQ8plex); K13(iTRAQ8plex)	2.26899	3	2054.16	685.39	1	1.04813	1.06523	1.32175
	High	gNkPWISLPR	P62702	N-Term(iTRAQ8plex); K3(iTRAQ8plex)	2.0324	3	1776.07	592.694	1	0.993381	1.03962	0.96191
P62962	Profilin-1 OS=Mus musculus GN=Pfn1 PE=1 SV=2 - [PROF1_MOUSE]	14.6169	34.29	2	4	4	14.9475	8.27979	1	0.98909	1.03788	1.04392
	A4	Sequence	Protein Group Accessions	Modifications	XCorr	Charge	MH+ [Da]	m/z [Da]	113/113	115/113	117/113	119/113
	High	dSLLQDGEFTMDLR	P62962	N-Term(iTRAQ8plex)	3.69052	2	1943.97	972.489	1	0.891359	1.04811	1.10586
	High	tFVSITPAEVGVLVGk	P62962	N-Term(iTRAQ8plex); K16(iTRAQ8plex)	3.50638	3	2225.33	742.447	1	1.07445	1.08913	1.03044
	High	dSLLQDGEFTmDLR	P62962	N-Term(iTRAQ8plex); M11(Oxidation)	2.21887	2	1959.95	980.478	1	1.00779	0.975759	1.05757
	High	eGVHGGLINk	P62962	N-Term(iTRAQ8plex); K10(iTRAQ8plex)	1.77602	3	1631.96	544.66	1	1.27167	1.09581	0.935186
	High	tLVLLMGk	P62962	N-Term(iTRAQ8plex); K8(iTRAQ8plex)	1.75421	3	1482.95	494.988	1	0.806408	0.786848	0.859016
P63017	Heat shock cognate 71 kDa protein OS=Mus musculus GN=Hspa8 PE=1 SV=1 - [HSP7C_MOUSE]	129.653	41.95	8	23	26	70.8272	5.51611	1	1.03037	1.03753	1.01199
	A4	Sequence	Protein Group Accessions	Modifications	XCorr	Charge	MH+ [Da]	m/z [Da]	113/113	115/113	117/113	119/113
	High	aRFEELNADLFR	P63017	N-Term(iTRAQ8plex)	5.51994	3	1784.95	595.654	1	0.900431	0.713006	0.883818
	High	sINPDEAVAYGAAVQAAILSGDk	P63017	N-Term(iTRAQ8plex); K23(iTRAQ8plex)	5.36058	3	2868.55	956.854	1	1.04163	1.11789	1.12591
	High	dAGTIAGLNVLR	P63017	N-Term(iTRAQ8plex)	4.39751	2	1503.88	752.441	1	0.990813	0.999532	0.97935
	High	sTAGDTHLGGEDFDNR	P63017	N-Term(iTRAQ8plex)	4.07519	3	1995.93	665.98	1	1.13622	1.33317	1.10983
	High	sQIHDIVLVGGSTR	P63017	N-Term(iTRAQ8plex)	4.02019	3	1786.01	596.007	1	1.08457	1.25286	1.21854
	High	rFDDAVVQSDMk	P63017	N-Term(iTRAQ8plex); K12(iTRAQ8plex)	3.93816	3	2019.07	673.693	1	1.07531	1.19229	1.07042
	High	iINEPTAAAIAYGLDk	P63017;P20029	N-Term(iTRAQ8plex); K16(iTRAQ8plex)	3.85585	3	2268.3	756.772
	High	fEELNADLFR	P63017	N-Term(iTRAQ8plex)	3.77758	2	1557.82	779.412	1	1.0024	1.01142	1.01724
	High	hWPFMVVNDAGRPk	P63017	N-Term(iTRAQ8plex); K14(iTRAQ8plex)	3.7728	4	2262.25	566.318	1	1.05137	1.03685	1.09834
	High	tVTNAVVTVPAYFNDSQR	P63017	N-Term(iTRAQ8plex)	3.71062	3	2286.2	762.739	1	1.0035	0.995835	0.981018
	High	hWPFmVVNDAGRPk	P63017	N-Term(iTRAQ8plex); M5(Oxidation); K14(iTRAQ8plex)	3.69159	4	2278.22	570.31	1	1.05859	1.0382	1.10756
	High	vEIIANDQGNR	P63017;P20029	N-Term(iTRAQ8plex)	3.62439	2	1532.83	766.918
	High	TTPSYVAFTDTER	P63017		3.58533	2	1487.7	744.352
	High	hWPFMVVNDAGR	P63017	N-Term(iTRAQ8plex)	3.40797	3	1732.89	578.3	1	0.913975	0.82109	0.900445
	High	eIAEAYLGk	P63017	N-Term(iTRAQ8plex); K9(iTRAQ8plex)	3.22086	2	1601.93	801.47	1	1.08366	1.11362	0.934644
	High	dISENkR	P63017	N-Term(iTRAQ8plex); K6(iTRAQ8plex)	3.09376	3	1469.85	490.62	1	0.956579	0.999756	0.914063
	High	sFYPEEVSSMVLTk	P63017	N-Term(iTRAQ8plex); K14(iTRAQ8plex)	3.06863	3	2225.19	742.402	1	0.975411	1.09069	1.08216
	High	nQVAMNPTNTVFDAk	P63017	N-Term(iTRAQ8plex); K15(iTRAQ8plex)	3.05522	3	2258.19	753.402	1	1.01576	1.09659	1.04502
	High	gTLDPVEk	P63017	N-Term(iTRAQ8plex); K8(iTRAQ8plex)	2.91319	2	1466.86	733.934	1	1.02427	1.02645	0.991836
	High	nSLESYAFNmk	P63017	N-Term(iTRAQ8plex); M10(Oxidation); K11(iTRAQ8plex)	2.8069	3	1928	643.338	1	1.04607	0.989383	1.01645
	High	nQVAmNPTNTVFDAk	P63017	N-Term(iTRAQ8plex); M5(Oxidation); K15(iTRAQ8plex)	2.72836	3	2274.19	758.736	1	1.03654	1.10074	1.0631
	High	hWPFmVVNDAGR	P63017	N-Term(iTRAQ8plex); M5(Oxidation)	2.60847	3	1748.88	583.631	1	1.11804	0.959902	0.991174
	High	sFYPEEVSSmVLTk	P63017	N-Term(iTRAQ8plex); M10(Oxidation); K14(iTRAQ8plex)	2.5858	3	2241.19	747.735	1	1.08428	1.12599	1.05818
	High	vQVEYk	P63017	N-Term(iTRAQ8plex); K6(iTRAQ8plex)	2.56156	2	1373.82	687.412	1	1.14029	1.14862	0.989225
	High	iTITNDk	P63017	N-Term(iTRAQ8plex); K7(iTRAQ8plex)	2.50483	2	1412.85	706.927	1	1.17648	1.07041	0.957989
	High	lIGDAAk	P63017;P20029	N-Term(iTRAQ8plex); K7(iTRAQ8plex)	2.41411	2	1295.81	648.408
	High	mVNHFIAEFk	P63017	N-Term(iTRAQ8plex); K10(iTRAQ8plex)	2.41124	3	1844.03	615.348	1	0.741783	0.831227	0.702154
	High	rFDDAVVQSDmk	P63017	N-Term(iTRAQ8plex); M11(Oxidation); K12(iTRAQ8plex)	2.29219	3	2035.06	679.024	1	0.977594	0.879873	0.959114
	High	nSLESYAFNMk	P63017	N-Term(iTRAQ8plex); K11(iTRAQ8plex)	2.04647	3	1912	638.005	1	0.895127	0.890679	0.952987
	High	dNNLLGk	P63017	N-Term(iTRAQ8plex); K7(iTRAQ8plex)	1.92785	2	1381.82	691.412	1	1.21507	1.18836	1.00678
	High	fDDAVVQSDmk	P63017	N-Term(iTRAQ8plex); M10(Oxidation); K11(iTRAQ8plex)	1.51572	3	1878.96	626.992	1	1.00748	1.0461	1.11128
	High	lLQDFFNGk	P63017	N-Term(iTRAQ8plex); K9(iTRAQ8plex)	1.5026	3	1689.97	563.995	1	0.917941	1.07551	0.945958
P62746	Rho-related GTP-binding protein RhoB OS=Mus musculus GN=Rhob PE=1 SV=1 - [RHOB_MOUSE]	5.3439	12.76	1	1	2	22.1091	5.23682	1	1.04339	1.03668	1.00991
	A4	Sequence	Protein Group Accessions	Modifications	XCorr	Charge	MH+ [Da]	m/z [Da]	113/113	115/113	117/113	119/113
	High	eVFETATR	P62746	N-Term(iTRAQ8plex)	2.80012	2	1256.67	628.84	1	1.04339	1.03668	1.00991
	High	qVELALWDTAGQEDYDR	P62746;Q62159	N-Term(iTRAQ8plex)	2.54379	2	2313.12	1157.06
Q924B0	Inositol (Myo)-1(Or 4)-monophosphatase 1 OS=Mus musculus GN=Impa1 PE=1 SV=1 - [Q924B0_MOUSE]	13.9051	24.19	4	5	5	30.4092	5.18604	1	1.03566	1.03584	1.01079
	A4	Sequence	Protein Group Accessions	Modifications	XCorr	Charge	MH+ [Da]	m/z [Da]	113/113	115/113	117/113	119/113
	High	tVFTEQPTWVIDPIDGTTNFVHR	Q924B0	N-Term(iTRAQ8plex)	3.7601	3	2977.55	993.189	1	0.882684	1.03584	0.914491
	High	sLLVTELGSSR	Q924B0	N-Term(iTRAQ8plex)	3.1265	2	1465.85	733.427	1	1.03271	1.06636	1.02003
	High	eIEIIPLQR	Q924B0	N-Term(iTRAQ8plex)	2.6284	2	1414.85	707.93	1	1.03566	0.870445	0.911955
	High	sSPADLVTVTDQk	Q924B0	N-Term(iTRAQ8plex); K13(iTRAQ8plex)	2.21072	3	1969.1	657.037	1	1.03591	1.05043	1.01392
	High	lQVSQQEDITk	Q924B0	N-Term(iTRAQ8plex); K11(iTRAQ8plex)	2.17933	3	1897.07	633.03	1	1.07232	1.03372	1.01079
P05201	Aspartate aminotransferase, cytoplasmic OS=Mus musculus GN=Got1 PE=1 SV=3 - [AATC_MOUSE]	47.8283	39.23	2	14	14	46.2185	7.13721	1	0.99584	1.03576	1.00741
	A4	Sequence	Protein Group Accessions	Modifications	XCorr	Charge	MH+ [Da]	m/z [Da]	113/113	115/113	117/113	119/113
	High	iANDNSLNHEYLPILGLAEFR	P05201	N-Term(iTRAQ8plex)	5.00879	3	2703.44	901.819	1	0.99584	1.2518	1.07374
	High	vGGVQSLGGTGALR	P05201	N-Term(iTRAQ8plex)	4.53461	2	1575.91	788.457	1	1.086	1.03895	0.99737
	High	tDESQPWVLPVVR	P05201	N-Term(iTRAQ8plex)	3.68494	2	1830	915.505	1	1.1047	1.08485	1.0199
	High	lVLGDNSLAIR	P05201	N-Term(iTRAQ8plex)	3.59893	2	1474.88	737.945	1	0.843944	1.74021	1.73472
	High	iTWSNPPAQGAR	P05201	N-Term(iTRAQ8plex)	3.25861	2	1601.87	801.437	1	0.891512	0.869682	0.899257
	High	vNLGVGAYR	P05201	N-Term(iTRAQ8plex)	3.09595	2	1252.73	626.867	1	1.1719	1.13794	1.02118
	High	VGGVQSLGGTGALR	P05201		2.9219	2	1271.7	636.352
	High	iGADFLGR	P05201	N-Term(iTRAQ8plex)	2.8338	2	1152.66	576.836	1	1.01381	0.953425	1.00288
	High	hIYLLPSGR	P05201	N-Term(iTRAQ8plex)	2.80924	3	1359.8	453.939	1	1.24157	1.38699	0.979768
	High	vGNLTVVGk	P05201	N-Term(iTRAQ8plex); K9(iTRAQ8plex)	2.80132	2	1494.94	747.973	1	1.08372	0.993139	0.888525
	High	nFGLYNER	P05201	N-Term(iTRAQ8plex)	2.59819	2	1316.69	658.846	1	1.15432	0.99184	1.03213
	High	iVAATLSDPELFk	P05201	N-Term(iTRAQ8plex); K13(iTRAQ8plex)	2.29784	3	2012.18	671.398	1	0.960608	1.01678	1.00741
	High	qIAAVMQR	P05201	N-Term(iTRAQ8plex)	2.22733	2	1220.7	610.855	1	0.924652	0.907668	0.969978
	High	fLFPFFDSAYQGFASGDLEk	P05201	N-Term(iTRAQ8plex); K20(iTRAQ8plex)	1.97664	3	2894.48	965.5	1	1.16001	1.11188	1.14792
	High	eSDSVLR	P05201	N-Term(iTRAQ8plex)	1.93028	2	1109.6	555.306	1	0.823829	0.838152	0.811533
Q8BYI9	Tenascin-R OS=Mus musculus GN=Tnr PE=1 SV=2 - [TENR_MOUSE]	8.52275	2.14	1	3	3	149.495	4.94482	1	0.949301	1.03557	1.03244
	A4	Sequence	Protein Group Accessions	Modifications	XCorr	Charge	MH+ [Da]	m/z [Da]	113/113	115/113	117/113	119/113
	High	sSLTSTVFTTGGR	Q8BYI9	N-Term(iTRAQ8plex)	3.71564	2	1617.87	809.437	1	1.04233	1.06991	1.14725
	High	yEVSISAVR	Q8BYI9	N-Term(iTRAQ8plex)	2.89346	2	1327.75	664.378	1	0.949301	1.03557	1.03244
	High	vAGISDR	Q8BYI9	N-Term(iTRAQ8plex)	1.91365	2	1021.59	511.299	1	0.91198	0.914353	0.901398
D3YV43	40S ribosomal protein S3 OS=Mus musculus GN=Rps3 PE=1 SV=1 - [D3YV43_MOUSE]	8.80244	22.51	2	4	4	20.9811	9.45166	1	0.909194	1.0352	1.06858
	A4	Sequence	Protein Group Accessions	Modifications	XCorr	Charge	MH+ [Da]	m/z [Da]	113/113	115/113	117/113	119/113
	High	eLAEDGYSGVEVR	D3YV43	N-Term(iTRAQ8plex)	3.52139	2	1727.87	864.44	1	1.02711	1.06294	1.08122
	High	lLGGLAVR	D3YV43	N-Term(iTRAQ8plex)	2.3224	2	1102.72	551.866	1	0.909194	0.891786	0.874606
	High	eLTAVVQk	D3YV43	N-Term(iTRAQ8plex); K8(iTRAQ8plex)	1.99987	3	1495.93	499.313	1	0.554037	0.672063	0.72197
	High	fGFPEGSVELYAEk	D3YV43	N-Term(iTRAQ8plex); K14(iTRAQ8plex)	1.95795	3	2181.16	727.725	1	0.890837	1.04206	1.07539
P08249	Malate dehydrogenase, mitochondrial OS=Mus musculus GN=Mdh2 PE=1 SV=3 - [MDHM_MOUSE]	115.912	51.48	3	14	14	35.5888	8.67529	1	1.01042	1.0351	0.983445
	A4	Sequence	Protein Group Accessions	Modifications	XCorr	Charge	MH+ [Da]	m/z [Da]	113/113	115/113	117/113	119/113
	High	lTLYDIAHTPGVAADLSHIETR	P08249	N-Term(iTRAQ8plex)	6.26598	4	2697.45	675.117	1	1.00814	1.12805	1.13552
	High	aGAGSATLSMAYAGAR	P08249	N-Term(iTRAQ8plex)	5.00667	2	1758.91	879.957	1	0.88141	1.01126	0.90984
	High	vAVLGASGGIGQPLSLLLk	P08249	N-Term(iTRAQ8plex); K19(iTRAQ8plex)	4.48828	3	2401.49	801.168	1	0.974524	1.02579	0.987211
	High	vNVPVIGGHAGk	P08249	N-Term(iTRAQ8plex); K12(iTRAQ8plex)	4.20008	3	1756.06	586.025	1	1.0596	1.12908	0.931231
	High	vDFPQDQLATLTGR	P08249	N-Term(iTRAQ8plex)	3.95766	2	1865.01	933.007	1	1.00587	1.02068	0.992423
	High	iFGVTTLDIVR	P08249	N-Term(iTRAQ8plex)	3.71953	3	1537.92	513.313	1	1.07076	0.97567	1.01234
	High	iQEAGTEVVk	P08249	N-Term(iTRAQ8plex); K10(iTRAQ8plex)	3.19154	3	1681.99	561.335	1	1.02879	1.04144	0.99213
	High	aNTFVAELk	P08249	N-Term(iTRAQ8plex); K9(iTRAQ8plex)	2.99987	2	1600.94	800.975	1	1.14043	1.07144	0.941094
	High	gcDVVVIPAGVPR	P08249	N-Term(iTRAQ8plex); C2(Carbamidomethyl)	2.96732	2	1642.92	821.963	1	0.898698	0.981065	0.95361
	High	IFGVTTLDIVR	P08249		2.65122	2	1233.72	617.364
	High	mIAEAIPELk	P08249	N-Term(iTRAQ8plex); K10(iTRAQ8plex)	2.64344	3	1723.02	575.01	1	0.882713	1.00506	0.904845
	High	eGVVEcSFVQSk	P08249	N-Term(iTRAQ8plex); C6(Carbamidomethyl); K12(iTRAQ8plex)	2.57568	3	1977.05	659.689	1	1.05818	1.02895	1.18883
	High	nSPLVSR	P08249	N-Term(iTRAQ8plex)	2.57502	2	1076.63	538.82	1	1.06764	0.919172	1.00955
	High	aGAGSATLSmAYAGAR	P08249	N-Term(iTRAQ8plex); M10(Oxidation)	2.55511	3	1774.9	592.305	1	1.04604	1.15195	1.09284
	High	fVFSLVDAMNGk	P08249	N-Term(iTRAQ8plex); K12(iTRAQ8plex)	2.34769	3	1936.08	646.031	1	0.758567	0.814188	0.73009
	High	fVFSLVDAmNGk	P08249	N-Term(iTRAQ8plex); M9(Oxidation); K12(iTRAQ8plex)	2.20258	3	1952.07	651.363	1	0.898358	0.845081	0.866015
	High	iTPFEEk	P08249	N-Term(iTRAQ8plex); K7(iTRAQ8plex)	2.06281	2	1471.85	736.43	1	1.00998	1.0195	0.946357
Q9JHU4	Cytoplasmic dynein 1 heavy chain 1 OS=Mus musculus GN=Dync1h1 PE=1 SV=2 - [DYHC1_MOUSE]	79.6903	7.11	1	29	29	531.71	6.41748	1	0.961889	1.03502	1.02438
	A4	Sequence	Protein Group Accessions	Modifications	XCorr	Charge	MH+ [Da]	m/z [Da]	113/113	115/113	117/113	119/113
	High	gIFEALRPLETLPVEGLIR	Q9JHU4	N-Term(iTRAQ8plex)	4.57275	3	2427.43	809.815	1	0.811879	0.858905	0.995831
	High	gTVGEPTYDAEFQHFLR	Q9JHU4	N-Term(iTRAQ8plex)	4.48936	3	2271.13	757.715	1	1.03801	1.03502	1.12308
	High	vAAPDVVVPTLDTVR	Q9JHU4	N-Term(iTRAQ8plex)	4.07926	2	1856.07	928.541	1	0.972282	1.0674	1.09079
	High	iQGLTVEQAEAVVR	Q9JHU4	N-Term(iTRAQ8plex)	3.62284	2	1817.04	909.023	1	1.02654	1.07561	1.16155
	High	aATSPALFNR	Q9JHU4	N-Term(iTRAQ8plex)	3.45458	2	1351.76	676.386	1	0.978558	1.04932	0.986805
	High	vQVALEELQDLk	Q9JHU4	N-Term(iTRAQ8plex); K12(iTRAQ8plex)	3.13576	3	1993.17	665.063	1	0.946659	1.0818	1.02438
	High	lEGVEGVAHIIDPk	Q9JHU4	N-Term(iTRAQ8plex); K14(iTRAQ8plex)	3.10662	3	2085.2	695.739	1	1.00217	1.10257	1.01993
	High	tSFLDDAFR	Q9JHU4	N-Term(iTRAQ8plex)	3.04491	2	1375.72	688.362	1	0.982541	0.982148	1.06506
	High	dYIPVDQEELR	Q9JHU4	N-Term(iTRAQ8plex)	2.96092	2	1680.87	840.937	1	1.14056	1.15668	1.05935
	High	iLDDDTIITTLENLk	Q9JHU4	N-Term(iTRAQ8plex); K15(iTRAQ8plex)	2.90308	3	2325.33	775.783	1	0.897857	0.858367	1.1528
	High	dLEASIAR	Q9JHU4	N-Term(iTRAQ8plex)	2.89911	2	1178.66	589.835	1	0.983243	0.998566	1.00471
	High	eYQTQLIQR	Q9JHU4	N-Term(iTRAQ8plex)	2.70787	2	1482.82	741.913	1	0.984248	1.00592	0.975294
	High	lQGEFQLR	Q9JHU4	N-Term(iTRAQ8plex)	2.69144	2	1294.74	647.873	1	1.04397	1.06274	1.05357
	High	lLLIQAFRPDR	Q9JHU4	N-Term(iTRAQ8plex)	2.62886	3	1646	549.339	1	0.554056	0.75895	0.754458
	High	iFTIESAR	Q9JHU4	N-Term(iTRAQ8plex)	2.61378	2	1240.72	620.862	1	0.924811	0.849555	0.826653
	High	lVEAISR	Q9JHU4	N-Term(iTRAQ8plex)	2.59025	2	1091.67	546.338	1	0.807465	0.823077	0.839086
	High	lGGSPFGPAGTGk	Q9JHU4	N-Term(iTRAQ8plex); K13(iTRAQ8plex)	2.54069	3	1753.99	585.335	1	0.738432	0.715997	0.762051
	High	aLGEYLER	Q9JHU4	N-Term(iTRAQ8plex)	2.5365	2	1254.7	627.852	1	0.996819	1.05274	1.07049
	High	dFPLNDLLSATELDk	Q9JHU4	N-Term(iTRAQ8plex); K15(iTRAQ8plex)	2.38248	3	2299.26	767.091	1	0.904743	1.57098	2.26656
	High	yTGEDFDEDLR	Q9JHU4	N-Term(iTRAQ8plex)	2.35048	2	1663.77	832.387	1	1.01364	1.20151	1.14198
	High	lLAESVTEVEIFGk	Q9JHU4	N-Term(iTRAQ8plex); K14(iTRAQ8plex)	2.32457	3	2143.24	715.086	1	0.969853	1.00806	1.00026
	High	tFSEILNR	Q9JHU4	N-Term(iTRAQ8plex)	2.32253	2	1283.72	642.362	1	0.961889	0.920218	0.999882
	High	lAETVFNFQEk	Q9JHU4	N-Term(iTRAQ8plex); K11(iTRAQ8plex)	2.1305	3	1934.08	645.365	1	0.867296	0.9642	0.923849
	High	fQSISTEFLALMk	Q9JHU4	N-Term(iTRAQ8plex); K13(iTRAQ8plex)	2.09283	3	2123.2	708.406	1	0.654986	0.732587	0.84171
	High	vNFLPEIITLSk	Q9JHU4	N-Term(iTRAQ8plex); K12(iTRAQ8plex)	1.98127	3	1982.21	661.408	1	0.852856	0.926842	1.00112
	High	vDDLLIIEEk	Q9JHU4	N-Term(iTRAQ8plex); K10(iTRAQ8plex)	1.88727	3	1795.06	599.026	1	0.912165	1.0484	0.863677
	High	lDPYVQR	Q9JHU4	N-Term(iTRAQ8plex)	1.63069	2	1194.67	597.841	1	0.952979	1.08342	1.08635
	High	tEYLSNADER	Q9JHU4	N-Term(iTRAQ8plex)	1.55981	2	1501.74	751.371	1	0.884942	0.858818	1.02862
	High	qNLDGLLNQLk	Q9JHU4	N-Term(iTRAQ8plex); K11(iTRAQ8plex)	1.51921	3	1864.11	622.041	1	0.993363	1.03795	1.00077
Q9CPU0	Lactoylglutathione lyase OS=Mus musculus GN=Glo1 PE=1 SV=3 - [LGUL_MOUSE]	22.6005	32.07	1	7	7	20.7964	5.46533	1	1.04505	1.03457	0.995145
	A4	Sequence	Protein Group Accessions	Modifications	XCorr	Charge	MH+ [Da]	m/z [Da]	113/113	115/113	117/113	119/113
	High	rFEELGVk	Q9CPU0	N-Term(iTRAQ8plex); K8(iTRAQ8plex)	3.97837	3	1585.95	529.32	1	1.07036	1.04505	0.989577
	High	vLGLTLLQk	Q9CPU0	N-Term(iTRAQ8plex); K9(iTRAQ8plex)	3.62214	2	1593.05	797.029	1	1.02858	0.985445	0.960714
	High	dFLLQQTMLR	Q9CPU0	N-Term(iTRAQ8plex)	2.95194	2	1568.88	784.942	1	0.953022	1.00726	1.07797
	High	sLDFYTR	Q9CPU0	N-Term(iTRAQ8plex)	2.61985	2	1205.64	603.325	1	1.06148	1.12903	1.08385
	High	tAWTFSR	Q9CPU0	N-Term(iTRAQ8plex)	2.33244	2	1172.63	586.821	1	1.05792	0.954732	0.977331
	High	lDFPAMk	Q9CPU0	N-Term(iTRAQ8plex); K7(iTRAQ8plex)	2.25439	2	1429.83	715.417	1	1.02286	1.06773	1.00522
	High	dFLLQQTmLR	Q9CPU0	N-Term(iTRAQ8plex); M8(Oxidation)	2.07143	2	1584.87	792.938	1	1.09707	1.11067	1.05914
	High	fSLYFLAYEDk	Q9CPU0	N-Term(iTRAQ8plex); K11(iTRAQ8plex)	1.8977	3	2004.09	668.701	1	0.80792	1.03457	0.995145
E9PUD2	Dynamin-1-like protein OS=Mus musculus GN=Dnm1l PE=1 SV=1 - [E9PUD2_MOUSE]	19.831	9.27	2	6	6	79.4829	7.07861	1	0.999424	1.03435	1.11545
	A4	Sequence	Protein Group Accessions	Modifications	XCorr	Charge	MH+ [Da]	m/z [Da]	113/113	115/113	117/113	119/113
	High	gHAVNLLDVPVPVAR	E9PUD2	N-Term(iTRAQ8plex)	4.98627	3	1861.09	621.036	1	0.825264	0.761149	0.84348
	High	aLQGASQIIAEIR	E9PUD2	N-Term(iTRAQ8plex)	3.66197	2	1673.99	837.497	1	0.96869	1.02447	1.14506
	High	gVSPEPIHLk	E9PUD2	N-Term(iTRAQ8plex); K10(iTRAQ8plex)	3.24035	3	1685.01	562.342	1	1.01794	0.993907	1.01595
	High	dTLQSELVGQLYk	E9PUD2	N-Term(iTRAQ8plex); K13(iTRAQ8plex)	3.02201	3	2102.19	701.4	1	1.03334	1.04433	1.09651
	High	dIELQIR	E9PUD2	N-Term(iTRAQ8plex)	2.48351	2	1190.7	595.853	1	0.981241	1.04439	1.13472
	High	rLEEPSLR	E9PUD2	N-Term(iTRAQ8plex)	2.4369	3	1303.76	435.258	1	1.65208	1.88848	1.24434
Q6PHN9	Ras-related protein Rab-35 OS=Mus musculus GN=Rab35 PE=1 SV=1 - [RAB35_MOUSE]	10.3885	14.93	3	1	3	23.0108	8.29443	1	1.06675	1.03365	0.957655
	A4	Sequence	Protein Group Accessions	Modifications	XCorr	Charge	MH+ [Da]	m/z [Da]	113/113	115/113	117/113	119/113
	High	lQIWDTAGQER	P61294;D3YV69;P61027;Q5SW88;Q6PHN9;P63011;P62823	N-Term(iTRAQ8plex)	2.94022	2	1620.86	810.934
	High	lLIIGDSGVGk	Q6PHN9;P61027;Q5SW88	N-Term(iTRAQ8plex); K11(iTRAQ8plex)	2.52687	3	1680.05	560.688
	High	tITSTYYR	Q6PHN9	N-Term(iTRAQ8plex)	1.54586	2	1308.7	654.855	1	1.06675	1.03365	0.957655
Q9DB41	Mitochondrial glutamate carrier 2 OS=Mus musculus GN=Slc25a18 PE=1 SV=4 - [GHC2_MOUSE]	7.24034	5.31	1	1	2	34.1438	9.18799	1	1.03982	1.03326	1.0155
	A4	Sequence	Protein Group Accessions	Modifications	XCorr	Charge	MH+ [Da]	m/z [Da]	113/113	115/113	117/113	119/113
	High	rPSATLIAR	Q9DB41	N-Term(iTRAQ8plex)	4.43522	3	1288.8	430.271	1	1.03982	1.03326	1.0155
	High	gLGATLLR	A0A0J9YTY6;Q9DB41	N-Term(iTRAQ8plex)	2.80512	2	1104.7	552.854
P99029	Peroxiredoxin-5, mitochondrial OS=Mus musculus GN=Prdx5 PE=1 SV=2 - [PRDX5_MOUSE]	32.7682	31.9	3	5	5	21.8835	8.85107	1	1.00386	1.03282	1.01288
	A4	Sequence	Protein Group Accessions	Modifications	XCorr	Charge	MH+ [Da]	m/z [Da]	113/113	115/113	117/113	119/113
	High	tHLPGFVEQAGALk	P99029	N-Term(iTRAQ8plex); K14(iTRAQ8plex)	4.20558	3	2076.2	692.738	1	0.895673	0.951431	1.01306
	High	lLADPTGAFGk	P99029	N-Term(iTRAQ8plex); K11(iTRAQ8plex)	3.7214	3	1698	566.671	1	1.08125	1.18895	1.0113
	High	aTDLLLDDSLVSLFGNR	P99029	N-Term(iTRAQ8plex)	3.43845	2	2153.18	1077.09	1	0.899955	1.0022	0.965407
	High	THLPGFVEQAGALk	P99029	K14(iTRAQ8plex)	3.0962	3	1772	591.338	1	1.00386	1.03282	1.34217
	High	vNLAELFk	P99029	N-Term(iTRAQ8plex); K8(iTRAQ8plex)	2.59853	3	1541.94	514.651	1	0.86206	0.991798	0.903634
	High	vGDAIPSVEVFEGEPGk	P99029	N-Term(iTRAQ8plex); K17(iTRAQ8plex)	2.2775	3	2338.27	780.096	1	0.984815	0.999072	1.04479
P48758	Carbonyl reductase [NADPH] 1 OS=Mus musculus GN=Cbr1 PE=1 SV=3 - [CBR1_MOUSE]	16.1436	19.86	1	5	5	30.622	8.30908	1	1.10274	1.03221	1.0565
	A4	Sequence	Protein Group Accessions	Modifications	XCorr	Charge	MH+ [Da]	m/z [Da]	113/113	115/113	117/113	119/113
	High	fHQLDIDNPQSIR	P48758	N-Term(iTRAQ8plex)	4.20198	3	1887	629.671	1	1.1178	0.969162	1.00539
	High	sETITEEELVGLMNk	P48758	N-Term(iTRAQ8plex); K15(iTRAQ8plex)	3.39254	3	2301.25	767.754	1	1.10274	1.16494	1.0921
	High	fSGDVVLAAR	P48758	N-Term(iTRAQ8plex)	3.2306	2	1338.76	669.885	1	1.05022	1.03221	1.15118
	High	gIGFAITR	P48758	N-Term(iTRAQ8plex)	2.78257	2	1138.69	569.847	1	1.08687	1.008	1.02632
	High	lQAEGLSPR	P48758	N-Term(iTRAQ8plex)	2.53596	2	1274.74	637.871	1	1.10494	1.22652	1.0565
Q9EQF6	Dihydropyrimidinase-related protein 5 OS=Mus musculus GN=Dpysl5 PE=1 SV=1 - [DPYL5_MOUSE]	13.9652	11.52	1	5	5	61.4773	7.09326	1	1.02401	1.03139	1.06517
	A4	Sequence	Protein Group Accessions	Modifications	XCorr	Charge	MH+ [Da]	m/z [Da]	113/113	115/113	117/113	119/113
	High	eALDLGITGPEGIEISHPEELEAEATHR	Q9EQF6	N-Term(iTRAQ8plex)	4.80783	4	3317.67	830.172	1	1.04882	1.04331	1.06517
	High	dIGAIPR	Q9EQF6	N-Term(iTRAQ8plex)	2.47982	2	1045.63	523.318	1	1.02401	1.03774	1.10812
	High	emGTPLADTPTRPVTR	Q9EQF6	N-Term(iTRAQ8plex); M2(Oxidation)	2.36856	3	2062.08	688.033	1	0.489015	0.532126	0.463011
	High	iLNLYPR	Q9EQF6	N-Term(iTRAQ8plex)	2.25185	2	1192.73	596.87	1	1.31395	0.988536	1.06921
	High	vITIANR	Q9EQF6	N-Term(iTRAQ8plex)	2.05717	2	1090.68	545.846	1	0.968966	1.03139	0.968775
Q3U6K9	Phosphoserine aminotransferase OS=Mus musculus GN=Psat1 PE=1 SV=1 - [Q3U6K9_MOUSE]	7.19604	6.54	2	2	2	40.1505	7.6499	1	0.900386	1.03102	1.11801
	A4	Sequence	Protein Group Accessions	Modifications	XCorr	Charge	MH+ [Da]	m/z [Da]	113/113	115/113	117/113	119/113
	High	iIGNTENLVR	Q3U6K9	N-Term(iTRAQ8plex)	2.67073	2	1432.84	716.923	1	1.03312	1.11296	1.1324
	High	aSLYNAVTTEDVEk	Q3U6K9	N-Term(iTRAQ8plex); K14(iTRAQ8plex)	2.50483	3	2148.16	716.725	1	0.878705	1.02244	1.09393
Q9CR68	Cytochrome b-c1 complex subunit Rieske, mitochondrial OS=Mus musculus GN=Uqcrfs1 PE=1 SV=1 - [UCRI_MOUSE]	11.3475	14.23	1	5	5	29.3492	8.70459	1	1.02055	1.02998	0.947463
	A4	Sequence	Protein Group Accessions	Modifications	XCorr	Charge	MH+ [Da]	m/z [Da]	113/113	115/113	117/113	119/113
	High	rAEVLDSTk	Q9CR68	N-Term(iTRAQ8plex); K9(iTRAQ8plex)	3.71471	3	1626.96	542.991	1	1.08379	1.04848	1.02086
	High	vPDFSDYR	Q9CR68	N-Term(iTRAQ8plex)	2.03893	2	1302.66	651.832	1	1.01722	1.01473	0.958973
	High	lSDIPEGk	Q9CR68	N-Term(iTRAQ8plex); K8(iTRAQ8plex)	1.88014	2	1466.86	733.932	1	1.00158	0.976264	0.974819
	High	eIDQEAAVEVSQLR	Q9CR68	N-Term(iTRAQ8plex)	1.75086	3	1891	631.006	1	1.01172	0.963003	0.936912
	High	aEVLDSTk	Q9CR68	N-Term(iTRAQ8plex); K8(iTRAQ8plex)	1.71346	2	1470.85	735.929	1	1.02055	1.03549	0.947463
P24472	Glutathione S-transferase A4 OS=Mus musculus GN=Gsta4 PE=1 SV=3 - [GSTA4_MOUSE]	5.56137	16.22	1	4	4	25.5474	7.38623	1	1.00173	1.02816	1.00402
	A4	Sequence	Protein Group Accessions	Modifications	XCorr	Charge	MH+ [Da]	m/z [Da]	113/113	115/113	117/113	119/113
	High	ekEESYDLILSR	P24472	N-Term(iTRAQ8plex); K2(iTRAQ8plex)	3.37352	3	2090.15	697.389	1	1.09114	1.1289	1.03243
	High	fLQPGSQR	P24472	N-Term(iTRAQ8plex)	2.18785	2	1236.7	618.853	1	0.949213	0.93641	1.00514
	High	yFPVFEk	P24472	N-Term(iTRAQ8plex); K7(iTRAQ8plex)	1.57955	2	1537.88	769.446	1	1.05716	1.19657	1.00291
	High	aILSYLAAk	P24472	N-Term(iTRAQ8plex); K9(iTRAQ8plex)	1.43698	3	1557.98	519.998	1	0.703103	0.762241	0.73003
P48962	ADP/ATP translocase 1 OS=Mus musculus GN=Slc25a4 PE=1 SV=4 - [ADT1_MOUSE]	101.764	42.62	2	5	14	32.8831	9.71533	1	0.980906	1.02795	0.999148
	A4	Sequence	Protein Group Accessions	Modifications	XCorr	Charge	MH+ [Da]	m/z [Da]	113/113	115/113	117/113	119/113
	High	gmGGAFVLVLYDEIk	P48962;P51881	N-Term(iTRAQ8plex); M2(Oxidation); K15(iTRAQ8plex)	4.2393	3	2236.24	746.086
	High	dFLAGGIAAAVSk	P48962	N-Term(iTRAQ8plex); K13(iTRAQ8plex)	4.10336	3	1828.07	610.03	1	0.93573	1.05446	1.08228
	High	gmGGAFVLVLYDEIkk	P48962;P51881	N-Term(iTRAQ8plex); M2(Oxidation); K15(iTRAQ8plex); K16(iTRAQ8plex)	4.10166	3	2668.54	890.183
	High	gMGGAFVLVLYDEIkk	P48962;P51881	N-Term(iTRAQ8plex); K15(iTRAQ8plex); K16(iTRAQ8plex)	4.03443	4	2652.55	663.894
	High	eQGFLSFWR	P48962	N-Term(iTRAQ8plex)	3.81546	2	1473.78	737.391	1	0.982909	1.02052	1.03601
	High	dEGANAFFk	P48962	N-Term(iTRAQ8plex); K9(iTRAQ8plex)	3.30915	3	1606.86	536.292	1	0.937139	0.954783	0.916466
	High	lAADVGk	P48962;P51881	N-Term(iTRAQ8plex); K7(iTRAQ8plex)	3.19395	2	1281.79	641.401
	High	aAYFGVYDTAk	P48962	N-Term(iTRAQ8plex); K11(iTRAQ8plex)	3.18295	2	1813.99	907.497	1	1.0686	1.093	0.925252
	High	tAVAPIER	P48962;P51881	N-Term(iTRAQ8plex)	3.06177	2	1160.69	580.848
	High	qIFLGGVDR	P48962	N-Term(iTRAQ8plex)	3.03019	2	1308.75	654.88	1	1.06377	1.00674	0.955051
	High	yFPTQALNFAFk	P48962;P51881	N-Term(iTRAQ8plex); K12(iTRAQ8plex)	3.01695	3	2055.14	685.72
	High	gNLANVIR	P48962;P51881	N-Term(iTRAQ8plex)	3.01064	2	1160.7	580.854
	High	lLLQVQHASk	P48962;P51881	N-Term(iTRAQ8plex); K10(iTRAQ8plex)	2.77223	3	1745.09	582.367
	High	mMMQSGR	P48962;P51881	N-Term(iTRAQ8plex)	2.19614	2	1144.55	572.781
	High	gAWSNVLR	P48962;P51881	N-Term(iTRAQ8plex)	1.8132	2	1206.69	603.847
Q64133	Amine oxidase [flavin-containing] A OS=Mus musculus GN=Maoa PE=1 SV=3 - [AOFA_MOUSE]	7.03379	4.75	1	2	2	59.5637	7.81104	1	0.966967	1.02789	1.07912
	A4	Sequence	Protein Group Accessions	Modifications	XCorr	Charge	MH+ [Da]	m/z [Da]	113/113	115/113	117/113	119/113
	High	dVPALEITHTFLER	Q64133	N-Term(iTRAQ8plex)	4.49853	3	1945.07	649.028	1	0.931163	0.993623	1.10539
	High	eIPVDAPWQAR	Q64133	N-Term(iTRAQ8plex)	2.53526	2	1585.86	793.434	1	1.00415	1.06335	1.05347
F6U6Z2	Phytanoyl-CoA hydroxylase-interacting protein-like (Fragment) OS=Mus musculus GN=Phyhipl PE=1 SV=1 - [F6U6Z2_MOUSE]	2.60574	8.96	3	2	2	24.3561	8.36768	1	1.00866	1.02767	1.03988
[truncated: 2,481 more rows]
